# Supplementary material for: Genome-wide RNA-Sequencing analysis identifies a distinct fibrosis gene signature in the conjunctiva after glaucoma surgery
Source: Sci Rep. 2017 Jul 17;7:5644. doi: 10.1038/s41598-017-05780-5 (PMC5514109; doi:10.1038/s41598-017-05780-5)
Supplement: Supplementary file 2 — S1 [file 41598_2017_5780_MOESM2_ESM.xls]

## Sheet: Sheet1
Gene	baseMean	Fold change (FF vs NF)	padj	EnsemblID
SCN3A	740.047	16.448	0.0434319	ENSG00000153253
CHRM3	96.5681	15.5541	0.0128512	ENSG00000133019
LINC00670	6.19964	13.7531	0.0237079	ENSG00000179136
MYOCD	631.503	11.4476	0.00574151	ENSG00000141052
KRT17	372.008	10.2325	0.0198038	ENSG00000128422
RP11-626H12.1	9.62169	9.31383	0.00661625	ENSG00000255191
LMO3	71.6641	9.12809	0.00250014	ENSG00000048540
ABCB4	31.4403	7.59148	0.0083318	ENSG00000005471
ABCB1	63.213	6.45012	0.0087689	ENSG00000085563
CYTIP	28.0393	5.87947	0.033727	ENSG00000115165
EFNA1	7.57449	5.3477	0.0385753	ENSG00000169242
LYPD1	47.5164	5.24726	0.0263948	ENSG00000150551
RUNDC3B	31.1193	4.82688	0.0262633	ENSG00000105784
FAM78B	7.95527	4.6834	0.0138263	ENSG00000188859
SIPA1L2	144.805	4.18559	0.0402842	ENSG00000116991
ANKRD20A5P	20.2735	3.9702	0.0269481	ENSG00000186481
MYB	57.9688	3.64873	0.00280058	ENSG00000118513
BIRC3	146.772	3.57019	0.0123536	ENSG00000023445
EPHB6	883.547	3.54156	0.00194658	ENSG00000106123
HID1	25.4055	3.51609	0.0247195	ENSG00000167861
ERMN	22.9783	3.49235	0.0153541	ENSG00000136541
ZNF853	95.6676	3.43065	0.0385753	ENSG00000236609
NTF3	170.65	3.37462	0.0311849	ENSG00000185652
AC006273.5	23.6235	3.29662	0.0042934	ENSG00000267530
RIPK4	116.299	3.28407	0.0203365	ENSG00000183421
CORIN	87.4017	3.19227	0.0473343	ENSG00000145244
RP5-1063M23.1	10.4993	3.07838	0.0425019	ENSG00000250770
IL-6	2390	3.04321	0.000307238	ENSG00000136244
ST6GALNAC2	71.4946	2.93319	0.0289728	ENSG00000070731
PTPRQ	307.032	2.75141	0.0194629	ENSG00000139304
CTD-2319I12.1	164.343	2.69253	0.000599821	ENSG00000261040
TRIM7	84.3835	2.63452	0.0168218	ENSG00000146054
TOX	923.882	2.57082	0.000590956	ENSG00000198846
SEMA5A	4790.5	2.49749	1.87194e-07	ENSG00000112902
CPA4	1744.49	2.49211	0.0176849	ENSG00000128510
FAM86JP	72.7968	2.37057	0.0122181	ENSG00000171084
SYNPO	2022.84	2.29012	0.033727	ENSG00000171992
PPP1R13L	1000.32	2.24591	0.00296536	ENSG00000104881
RPS2P46	196.788	2.22041	0.0237079	ENSG00000189343
CYB5R2	1026.01	2.21399	0.0344629	ENSG00000166394
ABCC3	1690	2.2043	0.0125714	ENSG00000108846
FLI1-AS1	56.5582	2.15875	0.000367779	ENSG00000254703
RELB	396.76	2.14025	0.00113804	ENSG00000104856
IRX3	743.979	2.07663	0.0487172	ENSG00000177508
AC137932.5	12.7848	2.06065	0.0479286	ENSG00000260279
TET3	495.489	2.01351	0.00144214	ENSG00000187605
FBLN1	23532	-2.0196	0.0479393	ENSG00000077942
LRP4	382.305	-2.02019	0.00402172	ENSG00000134569
ADPRHL1	80.8107	-2.02907	0.00759542	ENSG00000153531
ARSB	3708.21	-2.03509	0.0263854	ENSG00000113273
CDHR3	33.8538	-2.04113	0.0405942	ENSG00000128536
DUSP5	636.817	-2.04789	0.000334755	ENSG00000138166
C1QTNF2	350.5	-2.05218	0.0124384	ENSG00000145861
MFGE8	14292.9	-2.05386	0.0123536	ENSG00000140545
RP11-521C22.2	16.2444	-2.06024	0.0479418	ENSG00000279863
GCNT1	940.576	-2.07718	0.0324449	ENSG00000187210
NPTXR	470.021	-2.08293	0.0370293	ENSG00000221890
RP1-79C4.4	16.2187	-2.08504	0.00602685	ENSG00000271811
F2R	1988.59	-2.09647	0.0211128	ENSG00000181104
HMOX1	6254.63	-2.10444	0.0473218	ENSG00000100292
STAMBPL1	855.308	-2.10475	0.00706265	ENSG00000138134
CCDC69	213.114	-2.11222	0.0122181	ENSG00000198624
HSD17B14	237.582	-2.13677	0.0444382	ENSG00000087076
SLC29A2	49.7969	-2.14856	0.00948308	ENSG00000174669
FUCA1	443.316	-2.15968	0.0118033	ENSG00000179163
PITPNC1	430.028	-2.16056	0.0111498	ENSG00000154217
BMPR1B	101.57	-2.17624	0.0473343	ENSG00000138696
CPE	2345.79	-2.17735	0.0168131	ENSG00000109472
LINC00595	30.7266	-2.19732	0.0489606	ENSG00000227136
KCNK1	96.3369	-2.20054	0.0386208	ENSG00000135750
FRMD5	128.309	-2.20984	0.0325282	ENSG00000171877
RBPJ	4738.74	-2.21142	0.0168218	ENSG00000168214
INPP4B	343.491	-2.21415	0.00731255	ENSG00000109452
CNIH2	48.2185	-2.21816	0.00757387	ENSG00000174871
PPM1L	45.5504	-2.2344	0.000138053	ENSG00000163590
GSN	15722.8	-2.25132	0.0460515	ENSG00000148180
CMAHP	310.17	-2.26081	0.0201537	ENSG00000168405
CTC-463A1	25.2753	-2.27935	0.0282347	ENSG00000280047
EFR3B	79.6987	-2.28589	0.0227726	ENSG00000084710
TCN2	468.06	-2.29678	0.0194629	ENSG00000185339
ZNF385D	231.957	-2.32877	0.0265491	ENSG00000151789
FGFR3	164.333	-2.33344	0.0194629	ENSG00000068078
SSX2IP	751.188	-2.33697	0.000367779	ENSG00000117155
PPP1R3C	2127.29	-2.33949	0.0405407	ENSG00000119938
FCRLA	501.587	-2.34632	0.0265491	ENSG00000132185
RAET1G	71.0003	-2.35728	0.0166839	ENSG00000203722
ETV1	572.54	-2.35991	0.0198038	ENSG00000006468
RP11-149I23.3	19.1348	-2.36908	0.0198038	ENSG00000232110
HSPB6	2238.64	-2.38001	0.00602685	ENSG00000004776
FZD5	80.7135	-2.38361	0.0375899	ENSG00000163251
VSTM2L	196.961	-2.43918	0.0496752	ENSG00000132821
OLFML2A	427.076	-2.44754	0.0434319	ENSG00000185585
LHFPL2	2237.5	-2.48296	0.0476949	ENSG00000145685
ZMYND10	71.8436	-2.49088	0.0375023	ENSG00000004838
CHD5	24.3783	-2.49773	0.0489606	ENSG00000116254
RASSF2	721.372	-2.5359	0.0341635	ENSG00000101265
PDE4D	116.656	-2.53701	0.00400459	ENSG00000113448
A4GALT	932.941	-2.53994	0.0408929	ENSG00000128274
S1PR1	82.2971	-2.54393	0.010632	ENSG00000170989
PHLPP1	625.27	-2.55482	0.0174416	ENSG00000081913
MAP3K9	92.4694	-2.55829	0.0405228	ENSG00000006432
SNED1	3623.98	-2.56662	0.0378504	ENSG00000162804
SYTL2	62.7165	-2.58674	0.00574151	ENSG00000137501
NOV	1990.57	-2.59244	0.0198038	ENSG00000136999
ITGA7	5583.35	-2.59857	0.0268033	ENSG00000135424
PTGES	2121.71	-2.62147	0.00543346	ENSG00000148344
GJC2	62.942	-2.63622	0.00602685	ENSG00000198835
RAB27B	62.1832	-2.6614	0.0242443	ENSG00000041353
LINC00478	93.721	-2.67088	0.00896756	ENSG00000215386
PLCE1	855.404	-2.67496	0.0393447	ENSG00000138193
PLAU	2322.51	-2.6933	0.0131397	ENSG00000122861
MMP24	91.3923	-2.70471	0.00767136	ENSG00000125966
PMEL	25.9176	-2.71302	0.0208143	ENSG00000185664
P4HA3	369.753	-2.71766	0.00194658	ENSG00000149380
SYPL2	99.871	-2.74025	0.0479418	ENSG00000143028
HNMT	161.661	-2.74688	0.00280058	ENSG00000150540
ARMC4	18.3454	-2.75167	0.0085296	ENSG00000169126
CTSH	633.459	-2.81373	0.0399688	ENSG00000103811
CACNA1G	36.0185	-2.82179	0.0198475	ENSG00000006283
PROS1	828.472	-2.83183	0.00331046	ENSG00000184500
ANGPTL4	247.707	-2.83832	0.0369378	ENSG00000167772
SERPING1	7649.62	-2.83929	0.0310206	ENSG00000149131
SLC6A17	372.379	-2.87365	0.00603612	ENSG00000197106
ZNF521	342.537	-2.91495	0.0326238	ENSG00000198795
RP11-443D10.3	6.05336	-2.93612	0.0265491	ENSG00000256139
SLIT3	19839.7	-2.94378	0.0198038	ENSG00000184347
FRZB	26.25	-2.96164	0.0261051	ENSG00000162998
RP11-809O17.1	8.59234	-2.966	0.00584501	ENSG00000253210
SIGLEC15	48.1669	-2.98441	0.0176849	ENSG00000197046
MTUS2	19.6276	-2.98767	0.027572	ENSG00000132938
TMEM179	8.90726	-2.99307	0.0310206	ENSG00000258986
ESYT3	82.125	-3.01142	0.00825687	ENSG00000158220
SOBP	146.312	-3.04376	0.00834013	ENSG00000112320
C2orf88	29.9248	-3.04411	0.00968769	ENSG00000187699
BZRAP1-AS1	7.98315	-3.05694	0.0215806	ENSG00000265148
GALNT12	307.261	-3.07398	0.0489024	ENSG00000119514
RP11-576I22.2	20.008	-3.09195	0.00706265	ENSG00000231407
EMILIN2	2684.65	-3.11451	0.0276617	ENSG00000132205
FANK1	163.016	-3.13752	0.0073563	ENSG00000203780
ADAMTSL4	1939.14	-3.1397	0.0405942	ENSG00000143382
OSBP2	175.576	-3.14083	0.000591789	ENSG00000184792
SPRY1	112.634	-3.1752	0.0247444	ENSG00000164056
CTSK	10320.7	-3.20512	0.000367779	ENSG00000143387
CKB	2838.29	-3.22075	0.00285705	ENSG00000166165
SLC6A15	148.388	-3.23108	0.0384145	ENSG00000072041
NMB	424.993	-3.29765	3.36452e-06	ENSG00000197696
LRRN4CL	767.582	-3.35364	0.0085296	ENSG00000177363
VWCE	195.368	-3.37118	0.0122181	ENSG00000167992
EDNRB	13.1649	-3.41012	0.0408929	ENSG00000136160
CTSS	90.2524	-3.42392	0.00402172	ENSG00000163131
AC141928.1	13.6184	-3.4438	0.0499951	ENSG00000250986
DENND2A	186.701	-3.45997	0.0311849	ENSG00000146966
GAL	31.3243	-3.52037	0.0456859	ENSG00000069482
KLHL30	15.6629	-3.56193	0.0489024	ENSG00000168427
HAPLN3	624.729	-3.59553	0.0287895	ENSG00000140511
SOD3	1545.54	-3.62752	0.000367779	ENSG00000109610
ZNF279	24.4292	-3.64159	0.00219374	ENSG00000275004
EPB41L3	1907.12	-3.64627	4.25999e-06	ENSG00000082397
EEF1A2	68.936	-3.65919	0.0455708	ENSG00000101210
NCF2	75.6465	-3.67134	0.0202581	ENSG00000116701
FNDC5	47.8471	-3.69802	0.00569928	ENSG00000160097
PRELP	3087.66	-3.79329	0.0335473	ENSG00000188783
FCRLB	243.198	-3.82043	0.000334755	ENSG00000162746
LRRTM2	23.4875	-3.85807	0.00968457	ENSG00000146006
FAM105A	56.1955	-3.85999	0.0180196	ENSG00000145569
SERPINB7	164.536	-3.88068	0.0219302	ENSG00000166396
IGFBP5	46272.9	-3.94318	0.00194658	ENSG00000115461
MYOM1	95.2449	-4.02508	0.027572	ENSG00000101605
WNT9A	293.762	-4.08061	0.0353884	ENSG00000143816
GAP43	130.795	-4.1061	0.000280631	ENSG00000172020
CDS1	21.0994	-4.10685	0.00285705	ENSG00000163624
C12orf39	39.5909	-4.18657	0.0460861	ENSG00000134548
EPHX4	8.90068	-4.2161	0.022756	ENSG00000172031
ADRA2C	114.606	-4.23501	0.00757387	ENSG00000184160
MAN1C1	721.766	-4.33068	0.01706	ENSG00000117643
DRAXIN	14.0446	-4.36419	0.0325656	ENSG00000162490
PRRG4	36.8634	-4.42163	9.83001e-07	ENSG00000135378
GLDC	22.1837	-4.44206	0.0232303	ENSG00000178445
FOLR1	19.3245	-4.443	0.0493583	ENSG00000110195
SLC40A1	725.897	-4.45003	0.0087689	ENSG00000138449
CCL28	46.4998	-4.45613	3.36452e-06	ENSG00000151882
CFD	154.516	-4.51994	0.020433	ENSG00000197766
SPON1	175.473	-4.56101	0.000593932	ENSG00000262655
TMEM30B	185.032	-4.57995	0.00084811	ENSG00000182107
PTGS1	576.592	-4.62314	4.59278e-05	ENSG00000095303
NDUFA4L2	321.337	-4.63423	0.0209451	ENSG00000185633
FIBCD1	62.2867	-4.65738	0.00280058	ENSG00000130720
COMP	316.083	-4.84359	0.0124642	ENSG00000105664
GALNT15	82.9626	-5.13072	0.00221422	ENSG00000131386
TLL2	52.9094	-5.27696	0.0047569	ENSG00000095587
TBX1	33.5722	-5.29805	0.0438804	ENSG00000184058
PCSK1	110.695	-5.37129	0.0101805	ENSG00000175426
NTRK2	331.701	-5.79155	0.027572	ENSG00000148053
G0S2	291.781	-5.80295	0.0219302	ENSG00000123689
KYNU	7.70893	-5.86986	0.0447291	ENSG00000115919
GPX3	750.704	-6.0975	0.000373543	ENSG00000211445
TNNC1	23.0223	-6.179	0.00948308	ENSG00000114854
PGF	85.7047	-6.26541	0.000243254	ENSG00000119630
MMP12	26.5836	-6.2757	0.000334755	ENSG00000262406
CAMK1G	32.8469	-6.32858	0.0450804	ENSG00000008118
SLC1A3	35.648	-6.34201	0.0176849	ENSG00000079215
WNT16	13.9307	-6.66408	0.0131162	ENSG00000002745
NEFL	56.4288	-6.69619	0.0271576	ENSG00000277586
IL-36B	7.74055	-6.87949	0.0471409	ENSG00000136696
PCDHB7	47.6477	-6.95663	0.00665473	ENSG00000113212
AIF1L	21.7473	-7.12405	0.00896433	ENSG00000126878
HTRA4	8.75667	-7.21379	0.0355366	ENSG00000169495
COL6A6	58.2976	-7.40633	0.00084811	ENSG00000206384
CLGN	244.065	-7.47099	3.23571e-05	ENSG00000153132
SERPINI1	325.239	-7.70109	0.0112031	ENSG00000163536
TTC9	153.875	-8.09628	0.0373887	ENSG00000133985
RP11-384P7.7	11.6933	-8.39057	0.00458703	ENSG00000260947
RASD2	27.0665	-8.48629	0.000317028	ENSG00000100302
PDK4	7.00282	-8.51774	0.0479418	ENSG00000004799
ABCA8	269.431	-8.70905	0.0264364	ENSG00000141338
WISP2	823.614	-8.77942	0.00948308	ENSG00000064205
SGCA	240.648	-9.20305	0.00400459	ENSG00000108823
CP	20.9977	-9.24777	0.0313115	ENSG00000047457
GREB1L	21.9148	-9.27793	0.0153541	ENSG00000141449
CST2	12.7315	-10.2825	0.0456859	ENSG00000170369
PRRT4	8.34954	-10.4294	0.0488726	ENSG00000224940
PHOSPHO1	13.8471	-10.4597	0.00443833	ENSG00000173868
KCNB1	134.669	-11.2672	0.0261051	ENSG00000158445
PSG4	840.409	-11.279	0.00271118	ENSG00000243137
DLX3	35.31	-11.7501	0.00797071	ENSG00000064195
EBF2	225.797	-12.1103	0.00412421	ENSG00000221818
MECOM	60.675	-12.3809	0.000692893	ENSG00000085276
EBF3	440.985	-13.8991	0.00574151	ENSG00000108001
SCG2	278.371	-14.13	3.36452e-06	ENSG00000171951
CD34	844.197	-14.746	0.00248336	ENSG00000174059
HAS1	54.8223	-15.482	0.0176849	ENSG00000105509
MMP10	53.7525	-16.5385	0.000256179	ENSG00000166670
HSD11B1	324.805	-17.358	0.000256179	ENSG00000117594
ANGPTL5	24.8744	-18.4088	0.00614414	ENSG00000187151
IL-33	891.035	-19.8952	0.000508587	ENSG00000137033
ADCY2	37.6628	-21.8039	0.0371467	ENSG00000078295
TAGLN3	9.18006	-22.1478	0.00127476	ENSG00000144834
CHRDL2	15.307	-22.6307	0.00270027	ENSG00000054938
CHI3L2	148.791	-25.5656	0.00285705	ENSG00000064886
NCAM1	677.099	-26.8205	0.00456356	ENSG00000149294
ASTN1	24.3358	-31.8243	0.037691	ENSG00000152092
IBSP	15.991	-35.8293	0.00661625	ENSG00000029559
PRG4	1436.85	-49.6054	0.000599821	ENSG00000116690
ABI3	61.7148	-52.083	0.00214063	ENSG00000108798
STATH	15.2495	-192.448	0.0287023	ENSG00000126549
KCNA1	91.7447	-277.004	0.0228402	ENSG00000111262
