# Supplementary material for: Genome-wide RNA-Sequencing analysis identifies a distinct fibrosis gene signature in the conjunctiva after glaucoma surgery
Source: Sci Rep. 2017 Jul 17;7:5644. doi: 10.1038/s41598-017-05780-5 (PMC5514109; doi:10.1038/s41598-017-05780-5)
Supplement: Supplementary file 3 — S2 [file 41598_2017_5780_MOESM3_ESM.xls]

## Sheet: Sheet 1
All patients: 246 genes
SEMA5A
PRRG4
SCG2
CCL28
NMB
EPB41L3
CLGN
PTGS1
PPM1L
PGF
HSD11B1
MMP10
GAP43
IL6
RASD2
MMP12
FCRLB
DUSP5
FLI1-AS1
CTSK
SOD3
SSX2IP
GPX3
IL33
TOX
OSBP2
SPON1
CTD-2319I12.1
PRG4
MECOM
TMEM30B
COL6A6
RELB
TAGLN3
TET3
P4HA3
IGFBP5
EPHB6
ABI3
ZNF279
GALNT15
CD34
LMO3
CHRDL2
PSG4
FIBCD1
MYB
HNMT
CHI3L2
CKB
CDS1
PPP1R13L
PROS1
PDE4D
SGCA
LRP4
CTSS
EBF2
AC006273.5
PHOSPHO1
NCAM1
RP11-384P7.7
TLL2
PTGES
FNDC5
SYTL2
MYOCD
EBF3
RP11-809O17.1
HSPB6
GJC2
RP1-79C4.4
SLC6A17
ANGPTL5
RP11-626H12.1
IBSP
PCDHB7
RP11-576I22.2
STAMBPL1
INPP4B
FANK1
CNIH2
ADRA2C
ADPRHL1
MMP24
DLX3
ESYT3
ABCB4
SOBP
ARMC4
LRRN4CL
ABCB1
SLC40A1
AIF1L
LINC00478
WISP2
SLC29A2
TNNC1
LRRTM2
C2orf88
PCSK1
S1PR1
PITPNC1
SERPINI1
FUCA1
CCDC69
VWCE
FAM86JP
MFGE8
BIRC3
C1QTNF2
COMP
ABCC3
CHRM3
WNT16
PLAU
FAM78B
ERMN
GREB1L
RAET1G
CPE
TRIM7
RBPJ
MAN1C1
PHLPP1
SLC1A3
HAS1
CPA4
SIGLEC15
FAM105A
TCN2
FGFR3
PTPRQ
RP11-149I23.3
NOV
SLIT3
ETV1
KRT17
CACNA1G
CMAHP
NCF2
RIPK4
CFD
PMEL
NDUFA4L2
F2R
BZRAP1-AS1
G0S2
SERPINB7
EPHX4
EFR3B
KCNA1
GLDC
LINC00670
RPS2P46
RAB27B
HID1
SPRY1
FRZB
KCNB1
RUNDC3B
ARSB
LYPD1
ABCA8
RP11-443D10.3
ZNF385D
FCRLA
ITGA7
ANKRD20A5P
NEFL
MYOM1
NTRK2
MTUS2
EMILIN2
CTC-463A16.1
STATH
HAPLN3
ST6GALNAC2
SERPING1
TMEM179
DENND2A
NTF3
CP
GCNT1
FRMD5
DRAXIN
ZNF521
PRELP
CYTIP
SYNPO
RASSF2
CYB5R2
WNT9A
HTRA4
ANGPTL4
NPTXR
ADCY2
TTC9
ZMYND10
FZD5
ASTN1
SNED1
SLC6A15
ZNF853
EFNA1
KCNK1
PLCE1
CTSH
SIPA1L2
MAP3K9
PPP1R3C
CDHR3
ADAMTSL4
A4GALT
EDNRB
RP5-1063M23.1
SCN3A
OLFML2A
TBX1
HSD17B14
KYNU
CAMK1G
EEF1A2
GAL
CST2
GSN
C12orf39
IL36B
HMOX1
CORIN
BMPR1B
LHFPL2
AC137932.5
FBLN1
RP11-521C22.2
SYPL2
PDK4
IRX3
PRRT4
GALNT12
KLHL30
CHD5
LINC00595
FOLR1
VSTM2L
AC141928.1
White Caucasians: 244 genes
KCNA1
STATH
PRG4
CHI3L2
NCAM1
ANGPTL5
CHRDL2
HSD11B1
IL33
HAS1
RP11-1060J15.4
EBF3
SCG2
MMP10
EBF2
PHOSPHO1
CD34
WNT16
KCNB1
SCRG1
SGCA
CST2
CADPS
RASL12
DLX3
WISP2
AIF1L
PSG4
PDK4
PRRT4
ABCA8
DIRAS2
COL6A6
CP
ABI3
PCDHB7
CLGN
IL36B
GUCY1A2
RP11-384P7.7
SERPINI1
GPX3
GPR68
KIT
RASD2
TNNC1
ADRA2C
TMEM30B
PCSK1
PGF
SPON1
MMP12
TLL2
GALNT15
PRRG4
EEF1A2
SCAMP5
PTGS1
GPR150
MAN1C1
IGDCC4
GLDC
SLC40A1
CFD
PRELP
IGFBP5
FNDC5
MYOM1
AC141928.1
GAP43
ASPA
HAPLN3
FCRLB
NTN1
CCL28
OSBP2
C2orf88
CYP11A1
CDS1
CTSS
CACNA1G
VWCE
EPB41L3
SPRY1
EMILIN2
RP11-576I22.2
NECAB2
SOD3
CKB
FRZB
LRRTM2
NMB
FIBCD1
SIGLEC15
KLHL30
PRSS35
CTSK
PDE4D
PLAU
ZMYND10
SOBP
GALNT12
SLIT3
LRRN4CL
TMEM200A
CACNA1A
DMKN
SYPL2
FANK1
NOV
ADAMTSL4
ESYT3
RP11-290F20.3
CHD5
FABP3
RNF157
MAP3K9
A4GALT
PLCE1
GPC6
GJC2
RASSF2
KCND3
SLC7A14
ITGA7
PHLPP1
SERPING1
P4HA3
SLC6A17
KAZALD1
RP11-809O17.1
OLFML2A
ARMC4
FZD5
PROS1
PITPNC1
PMEL
SBSN
CTSH
PTGES
LHFPL2
FGFR3
FGF7
MMP24
FAM81A
CNIH2
SNED1
RAET1G
TCN2
HSPB6
HNMT
FMOD
RBPJ
PODN
CMAHP
GSN
SLC29A2
PPP1R3C
VSTM2L
SYTL2
C1QTNF2
HSD17B14
CDHR3
EGR2
FCRLA
F2R
MFGE8
GPNMB
ANGPTL2
STAMBPL1
PPM1L
PRUNE2
PLXNB1
PODXL2
SLC43A2
FBLN1
CPE
APOL1
C15orf59
FUCA1
SSX2IP
CTSF
ARSB
NIPSNAP3B
LRRC43
CCDC69
RGS2
DUSP5
CITED4
GUSBP5
TMEM86A
FAM43A
ATF3
DOK6
METTL7A
TRNP1
TET3
SLC9A3R2
PLEKHA6
MICAL2
FAM101B
MBOAT1
FLI1-AS1
PPP1R13L
CCNJL
ABCC3
IRX3
RPS2P46
SYNPO
CBX2
SEMA5A
HSD17B7P2
IL6
CTD-2319I12.1
TOX
PTPRQ
RP11-417E7.1
FAM86JP
CRISPLD2
AC006273.5
TRIM7
MICALCL
BIRC3
KRT17
EPHB6
ERMN
CORIN
LINC00862
CARD11
SIPA1L2
MYB
STRA6
RUNDC3B
ABCB4
ABCB1
KCNS1
LYPD1
FAM78B
RP11-626H12.1
CHRM3
RP11-499O7.7
LMO3
SCN3A
LHX9
175 common genes in All patients and White Caucasians
SEMA5A
PRRG4
SCG2
CCL28
NMB
EPB41L3
CLGN
PTGS1
PPM1L
PGF
HSD11B1
MMP10
GAP43
IL6
RASD2
MMP12
FCRLB
DUSP5
FLI1-AS1
CTSK
SOD3
SSX2IP
GPX3
IL33
TOX
OSBP2
SPON1
CTD-2319I12.1
PRG4
TMEM30B
COL6A6
TET3
P4HA3
IGFBP5
EPHB6
ABI3
GALNT15
CD34
LMO3
CHRDL2
PSG4
FIBCD1
MYB
HNMT
CHI3L2
CKB
CDS1
PPP1R13L
PROS1
PDE4D
SGCA
CTSS
EBF2
AC006273.5
PHOSPHO1
NCAM1
RP11-384P7.7
TLL2
PTGES
FNDC5
SYTL2
EBF3
RP11-809O17.1
HSPB6
GJC2
SLC6A17
ANGPTL5
RP11-626H12.1
PCDHB7
RP11-576I22.2
STAMBPL1
FANK1
CNIH2
ADRA2C
MMP24
DLX3
ESYT3
ABCB4
SOBP
ARMC4
LRRN4CL
ABCB1
SLC40A1
AIF1L
WISP2
SLC29A2
TNNC1
LRRTM2
C2orf88
PCSK1
PITPNC1
SERPINI1
FUCA1
CCDC69
VWCE
FAM86JP
MFGE8
BIRC3
C1QTNF2
ABCC3
CHRM3
WNT16
PLAU
FAM78B
ERMN
RAET1G
CPE
TRIM7
RBPJ
MAN1C1
PHLPP1
HAS1
SIGLEC15
TCN2
FGFR3
PTPRQ
NOV
SLIT3
KRT17
CACNA1G
CMAHP
CFD
PMEL
F2R
KCNA1
GLDC
RPS2P46
SPRY1
FRZB
KCNB1
RUNDC3B
ARSB
LYPD1
ABCA8
FCRLA
ITGA7
MYOM1
EMILIN2
STATH
HAPLN3
SERPING1
CP
PRELP
SYNPO
RASSF2
ZMYND10
FZD5
SNED1
PLCE1
CTSH
SIPA1L2
MAP3K9
PPP1R3C
CDHR3
ADAMTSL4
A4GALT
SCN3A
OLFML2A
HSD17B14
EEF1A2
CST2
GSN
IL36B
CORIN
LHFPL2
FBLN1
SYPL2
PDK4
IRX3
PRRT4
GALNT12
KLHL30
CHD5
VSTM2L
AC141928.1
71 genes included exclusively in All patients
MECOM
RELB
TAGLN3
ZNF279
LRP4
MYOCD
RP1-79C4.4
IBSP
INPP4B
ADPRHL1
LINC00478
S1PR1
COMP
GREB1L
SLC1A3
CPA4
FAM105A
RP11-149I23.3
ETV1
NCF2
RIPK4
NDUFA4L2
BZRAP1-AS1
G0S2
SERPINB7
EPHX4
EFR3B
LINC00670
RAB27B
HID1
RP11-443D10.3
ZNF385D
ANKRD20A5P
NEFL
NTRK2
MTUS2
CTC-463A16.1
ST6GALNAC2
TMEM179
DENND2A
NTF3
GCNT1
FRMD5
DRAXIN
ZNF521
CYTIP
CYB5R2
WNT9A
HTRA4
ANGPTL4
NPTXR
ADCY2
TTC9
ASTN1
SLC6A15
ZNF853
EFNA1
KCNK1
EDNRB
RP5-1063M23.1
TBX1
KYNU
CAMK1G
GAL
C12orf39
HMOX1
BMPR1B
AC137932.5
RP11-521C22.2
LINC00595
FOLR1
69 genes included exclusively in White Caucasians
RP11-1060J15.4
SCRG1
CADPS
RASL12
DIRAS2
GUCY1A2
GPR68
KIT
SCAMP5
GPR150
IGDCC4
ASPA
NTN1
CYP11A1
NECAB2
PRSS35
TMEM200A
CACNA1A
DMKN
RP11-290F20.3
FABP3
RNF157
GPC6
KCND3
SLC7A14
KAZALD1
SBSN
FGF7
FAM81A
FMOD
PODN
EGR2
GPNMB
ANGPTL2
PRUNE2
PLXNB1
PODXL2
SLC43A2
APOL1
C15orf59
CTSF
NIPSNAP3B
LRRC43
RGS2
CITED4
GUSBP5
TMEM86A
FAM43A
ATF3
DOK6
METTL7A
TRNP1
SLC9A3R2
PLEKHA6
MICAL2
FAM101B
MBOAT1
CCNJL
CBX2
HSD17B7P2
RP11-417E7.1
CRISPLD2
MICALCL
LINC00862
CARD11
STRA6
KCNS1
RP11-499O7.7
LHX9
