# Supplementary material for: Genome-wide RNA-Sequencing analysis identifies a distinct fibrosis gene signature in the conjunctiva after glaucoma surgery
Source: Sci Rep. 2017 Jul 17;7:5644. doi: 10.1038/s41598-017-05780-5 (PMC5514109; doi:10.1038/s41598-017-05780-5)
Supplement: Supplementary file 5 — S4 [file 41598_2017_5780_MOESM5_ESM.xls]

## Sheet: Sheet1
User data and parameters: User data: DE_filtered_FF_vs_NF_genenames.txt, Organism: hsapiens, Id Type: gene_symbol, Ref Set: entrezgene, Significance Level: .01, Statistics Test: Hypergeometric, MTC: BH, Minimum: 2
The results for each enriched GO category are listed in this table. For each GO category, the first row lists its sub-root (biological process, molecular function, or cellular component), category name, and corresponding GO ID. The second row lists number of reference genes in the category (C), number of genes in the gene set and also in the category (O), expected number in the category (E), Rati…
biological process----tissue development----GO:0009888
C=1449;O=41;E=18.22;R=2.25;rawP=5.03e-07;adjP=0.0006
TNNC1	NA	7134	ENSG00000114854	TNNC1	troponin C type 1 (slow)
LRP4	NA	4038	ENSG00000134569	LRP4	low density lipoprotein receptor-related protein 4
RIPK4	NA	54101	ENSG00000183421	RIPK4	receptor-interacting serine-threonine kinase 4
PHOSPHO1	NA	162466	ENSG00000173868	PHOSPHO1	phosphatase, orphan 1
NTF3	NA	4908	ENSG00000185652	NTF3	neurotrophin 3
S1PR1	NA	1901	ENSG00000170989	S1PR1	sphingosine-1-phosphate receptor 1
STATH	NA	6779	ENSG00000126549	STATH	statherin
NCF2	NA	4688	ENSG00000116701	NCF2	neutrophil cytosolic factor 2
DUSP5	NA	1847	ENSG00000138166	DUSP5	dual specificity phosphatase 5
MECOM	NA	2122	ENSG00000085276	MECOM	MDS1 and EVI1 complex locus
FGFR3	NA	2261	ENSG00000068078	FGFR3	fibroblast growth factor receptor 3
CTSS	NA	1520	ENSG00000163131	CTSS	cathepsin S
PLAU	NA	5328	ENSG00000122861	PLAU	plasminogen activator, urokinase
GAP43	NA	2596	ENSG00000172020	GAP43	growth associated protein 43
EDNRB	NA	1910	ENSG00000136160	EDNRB	endothelin receptor type B
PDE4D	NA	5144	ENSG00000113448	PDE4D	phosphodiesterase 4D, cAMP-specific
WNT16	NA	51384	ENSG00000002745	WNT16	wingless-type MMTV integration site family, member 16
F2R	NA	2149	ENSG00000181104	F2R	coagulation factor II (thrombin) receptor
COMP	NA	1311	ENSG00000105664	COMP	cartilage oligomeric matrix protein
MYOCD	NA	93649	ENSG00000141052	MYOCD	myocardin
CTSH	NA	1512	ENSG00000103811	CTSH	cathepsin H
GCNT1	NA	2650	ENSG00000187210	GCNT1	glucosaminyl (N-acetyl) transferase 1, core 2
MMP12	NA	4321	NULL	MMP12	matrix metallopeptidase 12 (macrophage elastase)
KRT17	NA	3872	ENSG00000128422	KRT17	keratin 17
SLC40A1	NA	30061	ENSG00000138449	SLC40A1	solute carrier family 40 (iron-regulated transporter), member 1
WNT9A	NA	7483	ENSG00000143816	WNT9A	wingless-type MMTV integration site family, member 9A
SEMA5A	NA	9037	ENSG00000112902	SEMA5A	sema domain, seven thrombospondin repeats (type 1 and type 1-like), transmembrane domain (TM) and short cytoplasmic domain, (semaphorin) 5A
IRX3	NA	79191	ENSG00000177508	IRX3	iroquois homeobox 3
PGF	NA	5228	ENSG00000119630	PGF	placental growth factor
GSN	NA	2934	ENSG00000148180	GSN	gelsolin
FRZB	NA	2487	ENSG00000162998	FRZB	frizzled-related protein
IL6	NA	3569	ENSG00000136244	IL6	interleukin 6 (interferon, beta 2)
TBX1	NA	6899	ENSG00000184058	TBX1	T-box 1
IGFBP5	NA	3488	ENSG00000115461	IGFBP5	insulin-like growth factor binding protein 5
RBPJ	NA	3516	ENSG00000168214	RBPJ	recombination signal binding protein for immunoglobulin kappa J region
EFNA1	NA	1942	ENSG00000169242	EFNA1	ephrin-A1
PPP1R13L	NA	10848	ENSG00000104881	PPP1R13L	protein phosphatase 1, regulatory subunit 13 like
CD34	NA	947	ENSG00000174059	CD34	CD34 molecule
CHRDL2	NA	25884	ENSG00000054938	CHRDL2	chordin-like 2
IBSP	NA	3381	ENSG00000029559	IBSP	integrin-binding sialoprotein
BMPR1B	NA	658	ENSG00000138696	BMPR1B	bone morphogenetic protein receptor, type IB
biological process----anatomical structure morphogenesis----GO:0009653
C=2055;O=51;E=25.85;R=1.97;rawP=8.30e-07;adjP=0.0006
TNNC1	NA	7134	ENSG00000114854	TNNC1	troponin C type 1 (slow)
LRP4	NA	4038	ENSG00000134569	LRP4	low density lipoprotein receptor-related protein 4
MFGE8	NA	4240	ENSG00000140545	MFGE8	milk fat globule-EGF factor 8 protein
RIPK4	NA	54101	ENSG00000183421	RIPK4	receptor-interacting serine-threonine kinase 4
SLIT3	NA	6586	ENSG00000184347	SLIT3	slit homolog 3 (Drosophila)
DRAXIN	NA	374946	ENSG00000162490	DRAXIN	dorsal inhibitory axon guidance protein
SLC1A3	NA	6507	ENSG00000079215	SLC1A3	solute carrier family 1 (glial high affinity glutamate transporter), member 3
NTF3	NA	4908	ENSG00000185652	NTF3	neurotrophin 3
S1PR1	NA	1901	ENSG00000170989	S1PR1	sphingosine-1-phosphate receptor 1
HMOX1	NA	3162	ENSG00000100292	HMOX1	heme oxygenase (decycling) 1
DUSP5	NA	1847	ENSG00000138166	DUSP5	dual specificity phosphatase 5
MECOM	NA	2122	ENSG00000085276	MECOM	MDS1 and EVI1 complex locus
FGFR3	NA	2261	ENSG00000068078	FGFR3	fibroblast growth factor receptor 3
PLAU	NA	5328	ENSG00000122861	PLAU	plasminogen activator, urokinase
PTPRQ	NA	374462	ENSG00000139304	PTPRQ	protein tyrosine phosphatase, receptor type, Q
GAP43	NA	2596	ENSG00000172020	GAP43	growth associated protein 43
WNT16	NA	51384	ENSG00000002745	WNT16	wingless-type MMTV integration site family, member 16
NCAM1	NA	4684	ENSG00000149294	NCAM1	neural cell adhesion molecule 1
F2R	NA	2149	ENSG00000181104	F2R	coagulation factor II (thrombin) receptor
COMP	NA	1311	ENSG00000105664	COMP	cartilage oligomeric matrix protein
MYOCD	NA	93649	ENSG00000141052	MYOCD	myocardin
CPE	NA	1363	ENSG00000109472	CPE	carboxypeptidase E
ETV1	NA	2115	ENSG00000006468	ETV1	ets variant 1
CTSH	NA	1512	ENSG00000103811	CTSH	cathepsin H
GCNT1	NA	2650	ENSG00000187210	GCNT1	glucosaminyl (N-acetyl) transferase 1, core 2
KRT17	NA	3872	ENSG00000128422	KRT17	keratin 17
SOBP	NA	55084	ENSG00000112320	SOBP	sine oculis binding protein homolog (Drosophila)
MMP12	NA	4321	NULL	MMP12	matrix metallopeptidase 12 (macrophage elastase)
SLC40A1	NA	30061	ENSG00000138449	SLC40A1	solute carrier family 40 (iron-regulated transporter), member 1
WNT9A	NA	7483	ENSG00000143816	WNT9A	wingless-type MMTV integration site family, member 9A
CACNA1G	NA	8913	ENSG00000006283	CACNA1G	calcium channel, voltage-dependent, T type, alpha 1G subunit
ANGPTL4	NA	51129	ENSG00000167772	ANGPTL4	angiopoietin-like 4
SEMA5A	NA	9037	ENSG00000112902	SEMA5A	sema domain, seven thrombospondin repeats (type 1 and type 1-like), transmembrane domain (TM) and short cytoplasmic domain, (semaphorin) 5A
IRX3	NA	79191	ENSG00000177508	IRX3	iroquois homeobox 3
PGF	NA	5228	ENSG00000119630	PGF	placental growth factor
GSN	NA	2934	ENSG00000148180	GSN	gelsolin
FRZB	NA	2487	ENSG00000162998	FRZB	frizzled-related protein
SCG2	NA	7857	ENSG00000171951	SCG2	secretogranin II
IL6	NA	3569	ENSG00000136244	IL6	interleukin 6 (interferon, beta 2)
TBX1	NA	6899	ENSG00000184058	TBX1	T-box 1
ITGA7	NA	3679	ENSG00000135424	ITGA7	integrin, alpha 7
IGFBP5	NA	3488	ENSG00000115461	IGFBP5	insulin-like growth factor binding protein 5
RBPJ	NA	3516	ENSG00000168214	RBPJ	recombination signal binding protein for immunoglobulin kappa J region
EFNA1	NA	1942	ENSG00000169242	EFNA1	ephrin-A1
PPP1R13L	NA	10848	ENSG00000104881	PPP1R13L	protein phosphatase 1, regulatory subunit 13 like
FZD5	NA	7855	ENSG00000163251	FZD5	frizzled family receptor 5
CD34	NA	947	ENSG00000174059	CD34	CD34 molecule
ERMN	NA	57471	ENSG00000136541	ERMN	ermin, ERM-like protein
NTRK2	NA	4915	ENSG00000148053	NTRK2	neurotrophic tyrosine kinase, receptor, type 2
SPRY1	NA	10252	ENSG00000164056	SPRY1	sprouty homolog 1, antagonist of FGF signaling (Drosophila)
BMPR1B	NA	658	ENSG00000138696	BMPR1B	bone morphogenetic protein receptor, type IB
biological process----circulatory system development----GO:0072359
C=754;O=26;E=9.48;R=2.74;rawP=2.75e-06;adjP=0.0008
TNNC1	NA	7134	ENSG00000114854	TNNC1	troponin C type 1 (slow)
DLX3	NA	1747	ENSG00000064195	DLX3	distal-less homeobox 3
MFGE8	NA	4240	ENSG00000140545	MFGE8	milk fat globule-EGF factor 8 protein
PLCE1	NA	51196	ENSG00000138193	PLCE1	phospholipase C, epsilon 1
S1PR1	NA	1901	ENSG00000170989	S1PR1	sphingosine-1-phosphate receptor 1
HMOX1	NA	3162	ENSG00000100292	HMOX1	heme oxygenase (decycling) 1
ANGPTL4	NA	51129	ENSG00000167772	ANGPTL4	angiopoietin-like 4
SEMA5A	NA	9037	ENSG00000112902	SEMA5A	sema domain, seven thrombospondin repeats (type 1 and type 1-like), transmembrane domain (TM) and short cytoplasmic domain, (semaphorin) 5A
MECOM	NA	2122	ENSG00000085276	MECOM	MDS1 and EVI1 complex locus
PGF	NA	5228	ENSG00000119630	PGF	placental growth factor
PLAU	NA	5328	ENSG00000122861	PLAU	plasminogen activator, urokinase
FRZB	NA	2487	ENSG00000162998	FRZB	frizzled-related protein
SCG2	NA	7857	ENSG00000171951	SCG2	secretogranin II
IL6	NA	3569	ENSG00000136244	IL6	interleukin 6 (interferon, beta 2)
TBX1	NA	6899	ENSG00000184058	TBX1	T-box 1
ITGA7	NA	3679	ENSG00000135424	ITGA7	integrin, alpha 7
RBPJ	NA	3516	ENSG00000168214	RBPJ	recombination signal binding protein for immunoglobulin kappa J region
WNT16	NA	51384	ENSG00000002745	WNT16	wingless-type MMTV integration site family, member 16
EFNA1	NA	1942	ENSG00000169242	EFNA1	ephrin-A1
PPP1R13L	NA	10848	ENSG00000104881	PPP1R13L	protein phosphatase 1, regulatory subunit 13 like
FZD5	NA	7855	ENSG00000163251	FZD5	frizzled family receptor 5
CD34	NA	947	ENSG00000174059	CD34	CD34 molecule
CPE	NA	1363	ENSG00000109472	CPE	carboxypeptidase E
MYOCD	NA	93649	ENSG00000141052	MYOCD	myocardin
NTRK2	NA	4915	ENSG00000148053	NTRK2	neurotrophic tyrosine kinase, receptor, type 2
CTSH	NA	1512	ENSG00000103811	CTSH	cathepsin H
biological process----anatomical structure formation involved in morphogenesis----GO:0048646
C=1594;O=42;E=20.05;R=2.10;rawP=2.32e-06;adjP=0.0008
TNNC1	NA	7134	ENSG00000114854	TNNC1	troponin C type 1 (slow)
LRP4	NA	4038	ENSG00000134569	LRP4	low density lipoprotein receptor-related protein 4
MFGE8	NA	4240	ENSG00000140545	MFGE8	milk fat globule-EGF factor 8 protein
SLIT3	NA	6586	ENSG00000184347	SLIT3	slit homolog 3 (Drosophila)
DRAXIN	NA	374946	ENSG00000162490	DRAXIN	dorsal inhibitory axon guidance protein
NTF3	NA	4908	ENSG00000185652	NTF3	neurotrophin 3
S1PR1	NA	1901	ENSG00000170989	S1PR1	sphingosine-1-phosphate receptor 1
HMOX1	NA	3162	ENSG00000100292	HMOX1	heme oxygenase (decycling) 1
DUSP5	NA	1847	ENSG00000138166	DUSP5	dual specificity phosphatase 5
FGFR3	NA	2261	ENSG00000068078	FGFR3	fibroblast growth factor receptor 3
PLAU	NA	5328	ENSG00000122861	PLAU	plasminogen activator, urokinase
PTPRQ	NA	374462	ENSG00000139304	PTPRQ	protein tyrosine phosphatase, receptor type, Q
GAP43	NA	2596	ENSG00000172020	GAP43	growth associated protein 43
WNT16	NA	51384	ENSG00000002745	WNT16	wingless-type MMTV integration site family, member 16
NCAM1	NA	4684	ENSG00000149294	NCAM1	neural cell adhesion molecule 1
COMP	NA	1311	ENSG00000105664	COMP	cartilage oligomeric matrix protein
CPE	NA	1363	ENSG00000109472	CPE	carboxypeptidase E
ETV1	NA	2115	ENSG00000006468	ETV1	ets variant 1
MYOCD	NA	93649	ENSG00000141052	MYOCD	myocardin
CTSH	NA	1512	ENSG00000103811	CTSH	cathepsin H
SOBP	NA	55084	ENSG00000112320	SOBP	sine oculis binding protein homolog (Drosophila)
SLC40A1	NA	30061	ENSG00000138449	SLC40A1	solute carrier family 40 (iron-regulated transporter), member 1
WNT9A	NA	7483	ENSG00000143816	WNT9A	wingless-type MMTV integration site family, member 9A
CACNA1G	NA	8913	ENSG00000006283	CACNA1G	calcium channel, voltage-dependent, T type, alpha 1G subunit
ANGPTL4	NA	51129	ENSG00000167772	ANGPTL4	angiopoietin-like 4
SEMA5A	NA	9037	ENSG00000112902	SEMA5A	sema domain, seven thrombospondin repeats (type 1 and type 1-like), transmembrane domain (TM) and short cytoplasmic domain, (semaphorin) 5A
IRX3	NA	79191	ENSG00000177508	IRX3	iroquois homeobox 3
PGF	NA	5228	ENSG00000119630	PGF	placental growth factor
GSN	NA	2934	ENSG00000148180	GSN	gelsolin
FRZB	NA	2487	ENSG00000162998	FRZB	frizzled-related protein
SCG2	NA	7857	ENSG00000171951	SCG2	secretogranin II
IL6	NA	3569	ENSG00000136244	IL6	interleukin 6 (interferon, beta 2)
TBX1	NA	6899	ENSG00000184058	TBX1	T-box 1
IGFBP5	NA	3488	ENSG00000115461	IGFBP5	insulin-like growth factor binding protein 5
RBPJ	NA	3516	ENSG00000168214	RBPJ	recombination signal binding protein for immunoglobulin kappa J region
EFNA1	NA	1942	ENSG00000169242	EFNA1	ephrin-A1
PPP1R13L	NA	10848	ENSG00000104881	PPP1R13L	protein phosphatase 1, regulatory subunit 13 like
FZD5	NA	7855	ENSG00000163251	FZD5	frizzled family receptor 5
CD34	NA	947	ENSG00000174059	CD34	CD34 molecule
NTRK2	NA	4915	ENSG00000148053	NTRK2	neurotrophic tyrosine kinase, receptor, type 2
BMPR1B	NA	658	ENSG00000138696	BMPR1B	bone morphogenetic protein receptor, type IB
SPRY1	NA	10252	ENSG00000164056	SPRY1	sprouty homolog 1, antagonist of FGF signaling (Drosophila)
biological process----cardiovascular system development----GO:0072358
C=754;O=26;E=9.48;R=2.74;rawP=2.75e-06;adjP=0.0008
TNNC1	NA	7134	ENSG00000114854	TNNC1	troponin C type 1 (slow)
DLX3	NA	1747	ENSG00000064195	DLX3	distal-less homeobox 3
MFGE8	NA	4240	ENSG00000140545	MFGE8	milk fat globule-EGF factor 8 protein
PLCE1	NA	51196	ENSG00000138193	PLCE1	phospholipase C, epsilon 1
S1PR1	NA	1901	ENSG00000170989	S1PR1	sphingosine-1-phosphate receptor 1
HMOX1	NA	3162	ENSG00000100292	HMOX1	heme oxygenase (decycling) 1
ANGPTL4	NA	51129	ENSG00000167772	ANGPTL4	angiopoietin-like 4
SEMA5A	NA	9037	ENSG00000112902	SEMA5A	sema domain, seven thrombospondin repeats (type 1 and type 1-like), transmembrane domain (TM) and short cytoplasmic domain, (semaphorin) 5A
MECOM	NA	2122	ENSG00000085276	MECOM	MDS1 and EVI1 complex locus
PGF	NA	5228	ENSG00000119630	PGF	placental growth factor
PLAU	NA	5328	ENSG00000122861	PLAU	plasminogen activator, urokinase
FRZB	NA	2487	ENSG00000162998	FRZB	frizzled-related protein
SCG2	NA	7857	ENSG00000171951	SCG2	secretogranin II
IL6	NA	3569	ENSG00000136244	IL6	interleukin 6 (interferon, beta 2)
TBX1	NA	6899	ENSG00000184058	TBX1	T-box 1
ITGA7	NA	3679	ENSG00000135424	ITGA7	integrin, alpha 7
RBPJ	NA	3516	ENSG00000168214	RBPJ	recombination signal binding protein for immunoglobulin kappa J region
WNT16	NA	51384	ENSG00000002745	WNT16	wingless-type MMTV integration site family, member 16
EFNA1	NA	1942	ENSG00000169242	EFNA1	ephrin-A1
PPP1R13L	NA	10848	ENSG00000104881	PPP1R13L	protein phosphatase 1, regulatory subunit 13 like
FZD5	NA	7855	ENSG00000163251	FZD5	frizzled family receptor 5
CD34	NA	947	ENSG00000174059	CD34	CD34 molecule
CPE	NA	1363	ENSG00000109472	CPE	carboxypeptidase E
MYOCD	NA	93649	ENSG00000141052	MYOCD	myocardin
NTRK2	NA	4915	ENSG00000148053	NTRK2	neurotrophic tyrosine kinase, receptor, type 2
CTSH	NA	1512	ENSG00000103811	CTSH	cathepsin H
biological process----multicellular organismal process----GO:0032501
C=5644;O=101;E=70.98;R=1.42;rawP=4.71e-06;adjP=0.0011
GAL	NA	51083	ENSG00000069482	GAL	galanin prepropeptide
GPX3	NA	2878	ENSG00000211445	GPX3	glutathione peroxidase 3 (plasma)
MFGE8	NA	4240	ENSG00000140545	MFGE8	milk fat globule-EGF factor 8 protein
SLIT3	NA	6586	ENSG00000184347	SLIT3	slit homolog 3 (Drosophila)
PHOSPHO1	NA	162466	ENSG00000173868	PHOSPHO1	phosphatase, orphan 1
DRAXIN	NA	374946	ENSG00000162490	DRAXIN	dorsal inhibitory axon guidance protein
NTF3	NA	4908	ENSG00000185652	NTF3	neurotrophin 3
S1PR1	NA	1901	ENSG00000170989	S1PR1	sphingosine-1-phosphate receptor 1
HMOX1	NA	3162	ENSG00000100292	HMOX1	heme oxygenase (decycling) 1
NMB	NA	4828	ENSG00000197696	NMB	neuromedin B
NCF2	NA	4688	ENSG00000116701	NCF2	neutrophil cytosolic factor 2
TAGLN3	NA	29114	ENSG00000144834	TAGLN3	transgelin 3
CNIH2	NA	254263	ENSG00000174871	CNIH2	cornichon homolog 2 (Drosophila)
TET3	NA	200424	ENSG00000187605	TET3	tet methylcytosine dioxygenase 3
IL33	NA	90865	ENSG00000137033	IL33	interleukin 33
PLAU	NA	5328	ENSG00000122861	PLAU	plasminogen activator, urokinase
ADCY2	NA	108	ENSG00000078295	ADCY2	adenylate cyclase 2 (brain)
ZNF521	NA	25925	ENSG00000198795	ZNF521	zinc finger protein 521
KCNA1	NA	3736	ENSG00000111262	KCNA1	potassium voltage-gated channel, shaker-related subfamily, member 1 (episodic ataxia with myokymia)
RELB	NA	5971	ENSG00000104856	RELB	v-rel reticuloendotheliosis viral oncogene homolog B
PDE4D	NA	5144	ENSG00000113448	PDE4D	phosphodiesterase 4D, cAMP-specific
PROS1	NA	5627	ENSG00000184500	PROS1	protein S (alpha)
EPHB6	NA	2051	ENSG00000106123	EPHB6	EPH receptor B6
F2R	NA	2149	ENSG00000181104	F2R	coagulation factor II (thrombin) receptor
COMP	NA	1311	ENSG00000105664	COMP	cartilage oligomeric matrix protein
ETV1	NA	2115	ENSG00000006468	ETV1	ets variant 1
CPE	NA	1363	ENSG00000109472	CPE	carboxypeptidase E
KRT17	NA	3872	ENSG00000128422	KRT17	keratin 17
SOBP	NA	55084	ENSG00000112320	SOBP	sine oculis binding protein homolog (Drosophila)
ADRA2C	NA	152	ENSG00000184160	ADRA2C	adrenoceptor alpha 2C
BIRC3	NA	330	ENSG00000023445	BIRC3	baculoviral IAP repeat containing 3
DLX3	NA	1747	ENSG00000064195	DLX3	distal-less homeobox 3
SLC29A2	NA	3177	ENSG00000174669	SLC29A2	solute carrier family 29 (nucleoside transporters), member 2
PLCE1	NA	51196	ENSG00000138193	PLCE1	phospholipase C, epsilon 1
MYOM1	NA	8736	ENSG00000101605	MYOM1	myomesin 1, 185kDa
EBF3	NA	253738	ENSG00000108001	EBF3	early B-cell factor 3
EBF2	NA	64641	ENSG00000221818	EBF2	early B-cell factor 2
PRELP	NA	5549	ENSG00000188783	PRELP	proline/arginine-rich end leucine-rich repeat protein
SEMA5A	NA	9037	ENSG00000112902	SEMA5A	sema domain, seven thrombospondin repeats (type 1 and type 1-like), transmembrane domain (TM) and short cytoplasmic domain, (semaphorin) 5A
IRX3	NA	79191	ENSG00000177508	IRX3	iroquois homeobox 3
PGF	NA	5228	ENSG00000119630	PGF	placental growth factor
SGCA	NA	6442	ENSG00000108823	SGCA	sarcoglycan, alpha (50kDa dystrophin-associated glycoprotein)
GSN	NA	2934	ENSG00000148180	GSN	gelsolin
HNMT	NA	3176	ENSG00000150540	HNMT	histamine N-methyltransferase
KCNK1	NA	3775	ENSG00000135750	KCNK1	potassium channel, subfamily K, member 1
TBX1	NA	6899	ENSG00000184058	TBX1	T-box 1
CFD	NA	1675	ENSG00000197766	CFD	complement factor D (adipsin)
SERPINI1	NA	5274	ENSG00000163536	SERPINI1	serpin peptidase inhibitor, clade I (neuroserpin), member 1
SPRY1	NA	10252	ENSG00000164056	SPRY1	sprouty homolog 1, antagonist of FGF signaling (Drosophila)
BMPR1B	NA	658	ENSG00000138696	BMPR1B	bone morphogenetic protein receptor, type IB
TNNC1	NA	7134	ENSG00000114854	TNNC1	troponin C type 1 (slow)
CLGN	NA	1047	ENSG00000153132	CLGN	calmegin
LRP4	NA	4038	ENSG00000134569	LRP4	low density lipoprotein receptor-related protein 4
SLC1A3	NA	6507	ENSG00000079215	SLC1A3	solute carrier family 1 (glial high affinity glutamate transporter), member 3
FBLN1	NA	2192	ENSG00000077942	FBLN1	fibulin 1
STATH	NA	6779	ENSG00000126549	STATH	statherin
DUSP5	NA	1847	ENSG00000138166	DUSP5	dual specificity phosphatase 5
MECOM	NA	2122	ENSG00000085276	MECOM	MDS1 and EVI1 complex locus
FGFR3	NA	2261	ENSG00000068078	FGFR3	fibroblast growth factor receptor 3
CTSS	NA	1520	ENSG00000163131	CTSS	cathepsin S
SERPING1	NA	710	ENSG00000149131	SERPING1	serpin peptidase inhibitor, clade G (C1 inhibitor), member 1
PTPRQ	NA	374462	ENSG00000139304	PTPRQ	protein tyrosine phosphatase, receptor type, Q
HSD11B1	NA	3290	ENSG00000117594	HSD11B1	hydroxysteroid (11-beta) dehydrogenase 1
RASD2	NA	23551	ENSG00000100302	RASD2	RASD family, member 2
GAP43	NA	2596	ENSG00000172020	GAP43	growth associated protein 43
PTGS1	NA	5742	ENSG00000095303	PTGS1	prostaglandin-endoperoxide synthase 1 (prostaglandin G/H synthase and cyclooxygenase)
EDNRB	NA	1910	ENSG00000136160	EDNRB	endothelin receptor type B
WNT16	NA	51384	ENSG00000002745	WNT16	wingless-type MMTV integration site family, member 16
CKB	NA	1152	ENSG00000166165	CKB	creatine kinase, brain
NCAM1	NA	4684	ENSG00000149294	NCAM1	neural cell adhesion molecule 1
MYOCD	NA	93649	ENSG00000141052	MYOCD	myocardin
CTSH	NA	1512	ENSG00000103811	CTSH	cathepsin H
CHRM3	NA	1131	ENSG00000133019	CHRM3	cholinergic receptor, muscarinic 3
GCNT1	NA	2650	ENSG00000187210	GCNT1	glucosaminyl (N-acetyl) transferase 1, core 2
MYB	NA	4602	ENSG00000118513	MYB	v-myb myeloblastosis viral oncogene homolog (avian)
SLC40A1	NA	30061	ENSG00000138449	SLC40A1	solute carrier family 40 (iron-regulated transporter), member 1
WNT9A	NA	7483	ENSG00000143816	WNT9A	wingless-type MMTV integration site family, member 9A
MMP10	NA	4319	ENSG00000166670	MMP10	matrix metallopeptidase 10 (stromelysin 2)
CACNA1G	NA	8913	ENSG00000006283	CACNA1G	calcium channel, voltage-dependent, T type, alpha 1G subunit
CORIN	NA	10699	ENSG00000145244	CORIN	corin, serine peptidase
CTSK	NA	1513	ENSG00000143387	CTSK	cathepsin K
ANGPTL4	NA	51129	ENSG00000167772	ANGPTL4	angiopoietin-like 4
PSG4	NA	5672	ENSG00000243137	PSG4	pregnancy specific beta-1-glycoprotein 4
KCNB1	NA	3745	ENSG00000158445	KCNB1	potassium voltage-gated channel, Shab-related subfamily, member 1
FRZB	NA	2487	ENSG00000162998	FRZB	frizzled-related protein
SCG2	NA	7857	ENSG00000171951	SCG2	secretogranin II
PCSK1	NA	5122	ENSG00000175426	PCSK1	proprotein convertase subtilisin/kexin type 1
IL6	NA	3569	ENSG00000136244	IL6	interleukin 6 (interferon, beta 2)
ITGA7	NA	3679	ENSG00000135424	ITGA7	integrin, alpha 7
IGFBP5	NA	3488	ENSG00000115461	IGFBP5	insulin-like growth factor binding protein 5
RBPJ	NA	3516	ENSG00000168214	RBPJ	recombination signal binding protein for immunoglobulin kappa J region
EFNA1	NA	1942	ENSG00000169242	EFNA1	ephrin-A1
PPP1R13L	NA	10848	ENSG00000104881	PPP1R13L	protein phosphatase 1, regulatory subunit 13 like
FZD5	NA	7855	ENSG00000163251	FZD5	frizzled family receptor 5
CD34	NA	947	ENSG00000174059	CD34	CD34 molecule
ARSB	NA	411	ENSG00000113273	ARSB	arylsulfatase B
ERMN	NA	57471	ENSG00000136541	ERMN	ermin, ERM-like protein
CHRDL2	NA	25884	ENSG00000054938	CHRDL2	chordin-like 2
NTRK2	NA	4915	ENSG00000148053	NTRK2	neurotrophic tyrosine kinase, receptor, type 2
TLL2	NA	7093	ENSG00000095587	TLL2	tolloid-like 2
IBSP	NA	3381	ENSG00000029559	IBSP	integrin-binding sialoprotein
biological process----blood vessel morphogenesis----GO:0048514
C=433;O=18;E=5.45;R=3.31;rawP=9.05e-06;adjP=0.0013
MFGE8	NA	4240	ENSG00000140545	MFGE8	milk fat globule-EGF factor 8 protein
S1PR1	NA	1901	ENSG00000170989	S1PR1	sphingosine-1-phosphate receptor 1
HMOX1	NA	3162	ENSG00000100292	HMOX1	heme oxygenase (decycling) 1
ANGPTL4	NA	51129	ENSG00000167772	ANGPTL4	angiopoietin-like 4
SEMA5A	NA	9037	ENSG00000112902	SEMA5A	sema domain, seven thrombospondin repeats (type 1 and type 1-like), transmembrane domain (TM) and short cytoplasmic domain, (semaphorin) 5A
PGF	NA	5228	ENSG00000119630	PGF	placental growth factor
PLAU	NA	5328	ENSG00000122861	PLAU	plasminogen activator, urokinase
SCG2	NA	7857	ENSG00000171951	SCG2	secretogranin II
TBX1	NA	6899	ENSG00000184058	TBX1	T-box 1
ITGA7	NA	3679	ENSG00000135424	ITGA7	integrin, alpha 7
IL6	NA	3569	ENSG00000136244	IL6	interleukin 6 (interferon, beta 2)
RBPJ	NA	3516	ENSG00000168214	RBPJ	recombination signal binding protein for immunoglobulin kappa J region
EFNA1	NA	1942	ENSG00000169242	EFNA1	ephrin-A1
FZD5	NA	7855	ENSG00000163251	FZD5	frizzled family receptor 5
CD34	NA	947	ENSG00000174059	CD34	CD34 molecule
MYOCD	NA	93649	ENSG00000141052	MYOCD	myocardin
NTRK2	NA	4915	ENSG00000148053	NTRK2	neurotrophic tyrosine kinase, receptor, type 2
CTSH	NA	1512	ENSG00000103811	CTSH	cathepsin H
biological process----system development----GO:0048731
C=3521;O=71;E=44.28;R=1.60;rawP=7.42e-06;adjP=0.0013
GAL	NA	51083	ENSG00000069482	GAL	galanin prepropeptide
MFGE8	NA	4240	ENSG00000140545	MFGE8	milk fat globule-EGF factor 8 protein
SLIT3	NA	6586	ENSG00000184347	SLIT3	slit homolog 3 (Drosophila)
PHOSPHO1	NA	162466	ENSG00000173868	PHOSPHO1	phosphatase, orphan 1
DRAXIN	NA	374946	ENSG00000162490	DRAXIN	dorsal inhibitory axon guidance protein
NTF3	NA	4908	ENSG00000185652	NTF3	neurotrophin 3
S1PR1	NA	1901	ENSG00000170989	S1PR1	sphingosine-1-phosphate receptor 1
HMOX1	NA	3162	ENSG00000100292	HMOX1	heme oxygenase (decycling) 1
NCF2	NA	4688	ENSG00000116701	NCF2	neutrophil cytosolic factor 2
TAGLN3	NA	29114	ENSG00000144834	TAGLN3	transgelin 3
PLAU	NA	5328	ENSG00000122861	PLAU	plasminogen activator, urokinase
RELB	NA	5971	ENSG00000104856	RELB	v-rel reticuloendotheliosis viral oncogene homolog B
F2R	NA	2149	ENSG00000181104	F2R	coagulation factor II (thrombin) receptor
COMP	NA	1311	ENSG00000105664	COMP	cartilage oligomeric matrix protein
CPE	NA	1363	ENSG00000109472	CPE	carboxypeptidase E
ETV1	NA	2115	ENSG00000006468	ETV1	ets variant 1
KRT17	NA	3872	ENSG00000128422	KRT17	keratin 17
SOBP	NA	55084	ENSG00000112320	SOBP	sine oculis binding protein homolog (Drosophila)
ADRA2C	NA	152	ENSG00000184160	ADRA2C	adrenoceptor alpha 2C
DLX3	NA	1747	ENSG00000064195	DLX3	distal-less homeobox 3
SLC29A2	NA	3177	ENSG00000174669	SLC29A2	solute carrier family 29 (nucleoside transporters), member 2
PLCE1	NA	51196	ENSG00000138193	PLCE1	phospholipase C, epsilon 1
PRELP	NA	5549	ENSG00000188783	PRELP	proline/arginine-rich end leucine-rich repeat protein
SEMA5A	NA	9037	ENSG00000112902	SEMA5A	sema domain, seven thrombospondin repeats (type 1 and type 1-like), transmembrane domain (TM) and short cytoplasmic domain, (semaphorin) 5A
IRX3	NA	79191	ENSG00000177508	IRX3	iroquois homeobox 3
PGF	NA	5228	ENSG00000119630	PGF	placental growth factor
SGCA	NA	6442	ENSG00000108823	SGCA	sarcoglycan, alpha (50kDa dystrophin-associated glycoprotein)
GSN	NA	2934	ENSG00000148180	GSN	gelsolin
HNMT	NA	3176	ENSG00000150540	HNMT	histamine N-methyltransferase
TBX1	NA	6899	ENSG00000184058	TBX1	T-box 1
SERPINI1	NA	5274	ENSG00000163536	SERPINI1	serpin peptidase inhibitor, clade I (neuroserpin), member 1
SPRY1	NA	10252	ENSG00000164056	SPRY1	sprouty homolog 1, antagonist of FGF signaling (Drosophila)
BMPR1B	NA	658	ENSG00000138696	BMPR1B	bone morphogenetic protein receptor, type IB
TNNC1	NA	7134	ENSG00000114854	TNNC1	troponin C type 1 (slow)
LRP4	NA	4038	ENSG00000134569	LRP4	low density lipoprotein receptor-related protein 4
SLC1A3	NA	6507	ENSG00000079215	SLC1A3	solute carrier family 1 (glial high affinity glutamate transporter), member 3
STATH	NA	6779	ENSG00000126549	STATH	statherin
MECOM	NA	2122	ENSG00000085276	MECOM	MDS1 and EVI1 complex locus
FGFR3	NA	2261	ENSG00000068078	FGFR3	fibroblast growth factor receptor 3
CTSS	NA	1520	ENSG00000163131	CTSS	cathepsin S
PTPRQ	NA	374462	ENSG00000139304	PTPRQ	protein tyrosine phosphatase, receptor type, Q
HSD11B1	NA	3290	ENSG00000117594	HSD11B1	hydroxysteroid (11-beta) dehydrogenase 1
GAP43	NA	2596	ENSG00000172020	GAP43	growth associated protein 43
EDNRB	NA	1910	ENSG00000136160	EDNRB	endothelin receptor type B
WNT16	NA	51384	ENSG00000002745	WNT16	wingless-type MMTV integration site family, member 16
CKB	NA	1152	ENSG00000166165	CKB	creatine kinase, brain
NCAM1	NA	4684	ENSG00000149294	NCAM1	neural cell adhesion molecule 1
MYOCD	NA	93649	ENSG00000141052	MYOCD	myocardin
CTSH	NA	1512	ENSG00000103811	CTSH	cathepsin H
CHRM3	NA	1131	ENSG00000133019	CHRM3	cholinergic receptor, muscarinic 3
MYB	NA	4602	ENSG00000118513	MYB	v-myb myeloblastosis viral oncogene homolog (avian)
GCNT1	NA	2650	ENSG00000187210	GCNT1	glucosaminyl (N-acetyl) transferase 1, core 2
SLC40A1	NA	30061	ENSG00000138449	SLC40A1	solute carrier family 40 (iron-regulated transporter), member 1
WNT9A	NA	7483	ENSG00000143816	WNT9A	wingless-type MMTV integration site family, member 9A
CACNA1G	NA	8913	ENSG00000006283	CACNA1G	calcium channel, voltage-dependent, T type, alpha 1G subunit
ANGPTL4	NA	51129	ENSG00000167772	ANGPTL4	angiopoietin-like 4
FRZB	NA	2487	ENSG00000162998	FRZB	frizzled-related protein
SCG2	NA	7857	ENSG00000171951	SCG2	secretogranin II
PCSK1	NA	5122	ENSG00000175426	PCSK1	proprotein convertase subtilisin/kexin type 1
IL6	NA	3569	ENSG00000136244	IL6	interleukin 6 (interferon, beta 2)
ITGA7	NA	3679	ENSG00000135424	ITGA7	integrin, alpha 7
IGFBP5	NA	3488	ENSG00000115461	IGFBP5	insulin-like growth factor binding protein 5
RBPJ	NA	3516	ENSG00000168214	RBPJ	recombination signal binding protein for immunoglobulin kappa J region
EFNA1	NA	1942	ENSG00000169242	EFNA1	ephrin-A1
PPP1R13L	NA	10848	ENSG00000104881	PPP1R13L	protein phosphatase 1, regulatory subunit 13 like
FZD5	NA	7855	ENSG00000163251	FZD5	frizzled family receptor 5
CD34	NA	947	ENSG00000174059	CD34	CD34 molecule
ARSB	NA	411	ENSG00000113273	ARSB	arylsulfatase B
CHRDL2	NA	25884	ENSG00000054938	CHRDL2	chordin-like 2
NTRK2	NA	4915	ENSG00000148053	NTRK2	neurotrophic tyrosine kinase, receptor, type 2
IBSP	NA	3381	ENSG00000029559	IBSP	integrin-binding sialoprotein
biological process----smooth muscle contraction----GO:0006939
C=80;O=8;E=1.01;R=7.95;rawP=7.20e-06;adjP=0.0013
GAL	NA	51083	ENSG00000069482	GAL	galanin prepropeptide
PLCE1	NA	51196	ENSG00000138193	PLCE1	phospholipase C, epsilon 1
EDNRB	NA	1910	ENSG00000136160	EDNRB	endothelin receptor type B
PTGS1	NA	5742	ENSG00000095303	PTGS1	prostaglandin-endoperoxide synthase 1 (prostaglandin G/H synthase and cyclooxygenase)
PDE4D	NA	5144	ENSG00000113448	PDE4D	phosphodiesterase 4D, cAMP-specific
MYOCD	NA	93649	ENSG00000141052	MYOCD	myocardin
F2R	NA	2149	ENSG00000181104	F2R	coagulation factor II (thrombin) receptor
CHRM3	NA	1131	ENSG00000133019	CHRM3	cholinergic receptor, muscarinic 3
biological process----vasculature development----GO:0001944
C=517;O=20;E=6.50;R=3.08;rawP=8.19e-06;adjP=0.0013
DLX3	NA	1747	ENSG00000064195	DLX3	distal-less homeobox 3
MFGE8	NA	4240	ENSG00000140545	MFGE8	milk fat globule-EGF factor 8 protein
S1PR1	NA	1901	ENSG00000170989	S1PR1	sphingosine-1-phosphate receptor 1
HMOX1	NA	3162	ENSG00000100292	HMOX1	heme oxygenase (decycling) 1
ANGPTL4	NA	51129	ENSG00000167772	ANGPTL4	angiopoietin-like 4
SEMA5A	NA	9037	ENSG00000112902	SEMA5A	sema domain, seven thrombospondin repeats (type 1 and type 1-like), transmembrane domain (TM) and short cytoplasmic domain, (semaphorin) 5A
PGF	NA	5228	ENSG00000119630	PGF	placental growth factor
PLAU	NA	5328	ENSG00000122861	PLAU	plasminogen activator, urokinase
FRZB	NA	2487	ENSG00000162998	FRZB	frizzled-related protein
SCG2	NA	7857	ENSG00000171951	SCG2	secretogranin II
IL6	NA	3569	ENSG00000136244	IL6	interleukin 6 (interferon, beta 2)
TBX1	NA	6899	ENSG00000184058	TBX1	T-box 1
ITGA7	NA	3679	ENSG00000135424	ITGA7	integrin, alpha 7
RBPJ	NA	3516	ENSG00000168214	RBPJ	recombination signal binding protein for immunoglobulin kappa J region
EFNA1	NA	1942	ENSG00000169242	EFNA1	ephrin-A1
FZD5	NA	7855	ENSG00000163251	FZD5	frizzled family receptor 5
CD34	NA	947	ENSG00000174059	CD34	CD34 molecule
MYOCD	NA	93649	ENSG00000141052	MYOCD	myocardin
NTRK2	NA	4915	ENSG00000148053	NTRK2	neurotrophic tyrosine kinase, receptor, type 2
CTSH	NA	1512	ENSG00000103811	CTSH	cathepsin H
biological process----single-multicellular organism process----GO:0044707
C=5612;O=99;E=70.58;R=1.40;rawP=1.36e-05;adjP=0.0015
GAL	NA	51083	ENSG00000069482	GAL	galanin prepropeptide
MFGE8	NA	4240	ENSG00000140545	MFGE8	milk fat globule-EGF factor 8 protein
SLIT3	NA	6586	ENSG00000184347	SLIT3	slit homolog 3 (Drosophila)
PHOSPHO1	NA	162466	ENSG00000173868	PHOSPHO1	phosphatase, orphan 1
DRAXIN	NA	374946	ENSG00000162490	DRAXIN	dorsal inhibitory axon guidance protein
NTF3	NA	4908	ENSG00000185652	NTF3	neurotrophin 3
S1PR1	NA	1901	ENSG00000170989	S1PR1	sphingosine-1-phosphate receptor 1
HMOX1	NA	3162	ENSG00000100292	HMOX1	heme oxygenase (decycling) 1
NMB	NA	4828	ENSG00000197696	NMB	neuromedin B
NCF2	NA	4688	ENSG00000116701	NCF2	neutrophil cytosolic factor 2
TAGLN3	NA	29114	ENSG00000144834	TAGLN3	transgelin 3
CNIH2	NA	254263	ENSG00000174871	CNIH2	cornichon homolog 2 (Drosophila)
TET3	NA	200424	ENSG00000187605	TET3	tet methylcytosine dioxygenase 3
IL33	NA	90865	ENSG00000137033	IL33	interleukin 33
PLAU	NA	5328	ENSG00000122861	PLAU	plasminogen activator, urokinase
ADCY2	NA	108	ENSG00000078295	ADCY2	adenylate cyclase 2 (brain)
ZNF521	NA	25925	ENSG00000198795	ZNF521	zinc finger protein 521
KCNA1	NA	3736	ENSG00000111262	KCNA1	potassium voltage-gated channel, shaker-related subfamily, member 1 (episodic ataxia with myokymia)
RELB	NA	5971	ENSG00000104856	RELB	v-rel reticuloendotheliosis viral oncogene homolog B
PDE4D	NA	5144	ENSG00000113448	PDE4D	phosphodiesterase 4D, cAMP-specific
PROS1	NA	5627	ENSG00000184500	PROS1	protein S (alpha)
EPHB6	NA	2051	ENSG00000106123	EPHB6	EPH receptor B6
F2R	NA	2149	ENSG00000181104	F2R	coagulation factor II (thrombin) receptor
COMP	NA	1311	ENSG00000105664	COMP	cartilage oligomeric matrix protein
ETV1	NA	2115	ENSG00000006468	ETV1	ets variant 1
CPE	NA	1363	ENSG00000109472	CPE	carboxypeptidase E
KRT17	NA	3872	ENSG00000128422	KRT17	keratin 17
SOBP	NA	55084	ENSG00000112320	SOBP	sine oculis binding protein homolog (Drosophila)
ADRA2C	NA	152	ENSG00000184160	ADRA2C	adrenoceptor alpha 2C
BIRC3	NA	330	ENSG00000023445	BIRC3	baculoviral IAP repeat containing 3
DLX3	NA	1747	ENSG00000064195	DLX3	distal-less homeobox 3
SLC29A2	NA	3177	ENSG00000174669	SLC29A2	solute carrier family 29 (nucleoside transporters), member 2
PLCE1	NA	51196	ENSG00000138193	PLCE1	phospholipase C, epsilon 1
MYOM1	NA	8736	ENSG00000101605	MYOM1	myomesin 1, 185kDa
EBF3	NA	253738	ENSG00000108001	EBF3	early B-cell factor 3
EBF2	NA	64641	ENSG00000221818	EBF2	early B-cell factor 2
PRELP	NA	5549	ENSG00000188783	PRELP	proline/arginine-rich end leucine-rich repeat protein
SEMA5A	NA	9037	ENSG00000112902	SEMA5A	sema domain, seven thrombospondin repeats (type 1 and type 1-like), transmembrane domain (TM) and short cytoplasmic domain, (semaphorin) 5A
IRX3	NA	79191	ENSG00000177508	IRX3	iroquois homeobox 3
PGF	NA	5228	ENSG00000119630	PGF	placental growth factor
SGCA	NA	6442	ENSG00000108823	SGCA	sarcoglycan, alpha (50kDa dystrophin-associated glycoprotein)
GSN	NA	2934	ENSG00000148180	GSN	gelsolin
HNMT	NA	3176	ENSG00000150540	HNMT	histamine N-methyltransferase
KCNK1	NA	3775	ENSG00000135750	KCNK1	potassium channel, subfamily K, member 1
TBX1	NA	6899	ENSG00000184058	TBX1	T-box 1
CFD	NA	1675	ENSG00000197766	CFD	complement factor D (adipsin)
SERPINI1	NA	5274	ENSG00000163536	SERPINI1	serpin peptidase inhibitor, clade I (neuroserpin), member 1
SPRY1	NA	10252	ENSG00000164056	SPRY1	sprouty homolog 1, antagonist of FGF signaling (Drosophila)
BMPR1B	NA	658	ENSG00000138696	BMPR1B	bone morphogenetic protein receptor, type IB
TNNC1	NA	7134	ENSG00000114854	TNNC1	troponin C type 1 (slow)
CLGN	NA	1047	ENSG00000153132	CLGN	calmegin
LRP4	NA	4038	ENSG00000134569	LRP4	low density lipoprotein receptor-related protein 4
SLC1A3	NA	6507	ENSG00000079215	SLC1A3	solute carrier family 1 (glial high affinity glutamate transporter), member 3
FBLN1	NA	2192	ENSG00000077942	FBLN1	fibulin 1
STATH	NA	6779	ENSG00000126549	STATH	statherin
DUSP5	NA	1847	ENSG00000138166	DUSP5	dual specificity phosphatase 5
MECOM	NA	2122	ENSG00000085276	MECOM	MDS1 and EVI1 complex locus
FGFR3	NA	2261	ENSG00000068078	FGFR3	fibroblast growth factor receptor 3
CTSS	NA	1520	ENSG00000163131	CTSS	cathepsin S
SERPING1	NA	710	ENSG00000149131	SERPING1	serpin peptidase inhibitor, clade G (C1 inhibitor), member 1
PTPRQ	NA	374462	ENSG00000139304	PTPRQ	protein tyrosine phosphatase, receptor type, Q
HSD11B1	NA	3290	ENSG00000117594	HSD11B1	hydroxysteroid (11-beta) dehydrogenase 1
RASD2	NA	23551	ENSG00000100302	RASD2	RASD family, member 2
GAP43	NA	2596	ENSG00000172020	GAP43	growth associated protein 43
PTGS1	NA	5742	ENSG00000095303	PTGS1	prostaglandin-endoperoxide synthase 1 (prostaglandin G/H synthase and cyclooxygenase)
EDNRB	NA	1910	ENSG00000136160	EDNRB	endothelin receptor type B
WNT16	NA	51384	ENSG00000002745	WNT16	wingless-type MMTV integration site family, member 16
CKB	NA	1152	ENSG00000166165	CKB	creatine kinase, brain
NCAM1	NA	4684	ENSG00000149294	NCAM1	neural cell adhesion molecule 1
MYOCD	NA	93649	ENSG00000141052	MYOCD	myocardin
CTSH	NA	1512	ENSG00000103811	CTSH	cathepsin H
CHRM3	NA	1131	ENSG00000133019	CHRM3	cholinergic receptor, muscarinic 3
GCNT1	NA	2650	ENSG00000187210	GCNT1	glucosaminyl (N-acetyl) transferase 1, core 2
MYB	NA	4602	ENSG00000118513	MYB	v-myb myeloblastosis viral oncogene homolog (avian)
SLC40A1	NA	30061	ENSG00000138449	SLC40A1	solute carrier family 40 (iron-regulated transporter), member 1
WNT9A	NA	7483	ENSG00000143816	WNT9A	wingless-type MMTV integration site family, member 9A
MMP10	NA	4319	ENSG00000166670	MMP10	matrix metallopeptidase 10 (stromelysin 2)
CACNA1G	NA	8913	ENSG00000006283	CACNA1G	calcium channel, voltage-dependent, T type, alpha 1G subunit
CORIN	NA	10699	ENSG00000145244	CORIN	corin, serine peptidase
CTSK	NA	1513	ENSG00000143387	CTSK	cathepsin K
ANGPTL4	NA	51129	ENSG00000167772	ANGPTL4	angiopoietin-like 4
KCNB1	NA	3745	ENSG00000158445	KCNB1	potassium voltage-gated channel, Shab-related subfamily, member 1
FRZB	NA	2487	ENSG00000162998	FRZB	frizzled-related protein
SCG2	NA	7857	ENSG00000171951	SCG2	secretogranin II
PCSK1	NA	5122	ENSG00000175426	PCSK1	proprotein convertase subtilisin/kexin type 1
IL6	NA	3569	ENSG00000136244	IL6	interleukin 6 (interferon, beta 2)
ITGA7	NA	3679	ENSG00000135424	ITGA7	integrin, alpha 7
IGFBP5	NA	3488	ENSG00000115461	IGFBP5	insulin-like growth factor binding protein 5
RBPJ	NA	3516	ENSG00000168214	RBPJ	recombination signal binding protein for immunoglobulin kappa J region
EFNA1	NA	1942	ENSG00000169242	EFNA1	ephrin-A1
PPP1R13L	NA	10848	ENSG00000104881	PPP1R13L	protein phosphatase 1, regulatory subunit 13 like
FZD5	NA	7855	ENSG00000163251	FZD5	frizzled family receptor 5
CD34	NA	947	ENSG00000174059	CD34	CD34 molecule
ARSB	NA	411	ENSG00000113273	ARSB	arylsulfatase B
ERMN	NA	57471	ENSG00000136541	ERMN	ermin, ERM-like protein
CHRDL2	NA	25884	ENSG00000054938	CHRDL2	chordin-like 2
NTRK2	NA	4915	ENSG00000148053	NTRK2	neurotrophic tyrosine kinase, receptor, type 2
TLL2	NA	7093	ENSG00000095587	TLL2	tolloid-like 2
IBSP	NA	3381	ENSG00000029559	IBSP	integrin-binding sialoprotein
biological process----developmental process----GO:0032502
C=4572;O=85;E=57.50;R=1.48;rawP=1.38e-05;adjP=0.0015
GAL	NA	51083	ENSG00000069482	GAL	galanin prepropeptide
MFGE8	NA	4240	ENSG00000140545	MFGE8	milk fat globule-EGF factor 8 protein
SLIT3	NA	6586	ENSG00000184347	SLIT3	slit homolog 3 (Drosophila)
PHOSPHO1	NA	162466	ENSG00000173868	PHOSPHO1	phosphatase, orphan 1
DRAXIN	NA	374946	ENSG00000162490	DRAXIN	dorsal inhibitory axon guidance protein
NTF3	NA	4908	ENSG00000185652	NTF3	neurotrophin 3
S1PR1	NA	1901	ENSG00000170989	S1PR1	sphingosine-1-phosphate receptor 1
HMOX1	NA	3162	ENSG00000100292	HMOX1	heme oxygenase (decycling) 1
NCF2	NA	4688	ENSG00000116701	NCF2	neutrophil cytosolic factor 2
TAGLN3	NA	29114	ENSG00000144834	TAGLN3	transgelin 3
TET3	NA	200424	ENSG00000187605	TET3	tet methylcytosine dioxygenase 3
PLAU	NA	5328	ENSG00000122861	PLAU	plasminogen activator, urokinase
ZNF521	NA	25925	ENSG00000198795	ZNF521	zinc finger protein 521
RELB	NA	5971	ENSG00000104856	RELB	v-rel reticuloendotheliosis viral oncogene homolog B
PDE4D	NA	5144	ENSG00000113448	PDE4D	phosphodiesterase 4D, cAMP-specific
F2R	NA	2149	ENSG00000181104	F2R	coagulation factor II (thrombin) receptor
COMP	NA	1311	ENSG00000105664	COMP	cartilage oligomeric matrix protein
CPE	NA	1363	ENSG00000109472	CPE	carboxypeptidase E
ETV1	NA	2115	ENSG00000006468	ETV1	ets variant 1
KRT17	NA	3872	ENSG00000128422	KRT17	keratin 17
SOBP	NA	55084	ENSG00000112320	SOBP	sine oculis binding protein homolog (Drosophila)
ADRA2C	NA	152	ENSG00000184160	ADRA2C	adrenoceptor alpha 2C
DLX3	NA	1747	ENSG00000064195	DLX3	distal-less homeobox 3
FCRLA	NA	84824	ENSG00000132185	FCRLA	Fc receptor-like A
SLC29A2	NA	3177	ENSG00000174669	SLC29A2	solute carrier family 29 (nucleoside transporters), member 2
PLCE1	NA	51196	ENSG00000138193	PLCE1	phospholipase C, epsilon 1
EBF3	NA	253738	ENSG00000108001	EBF3	early B-cell factor 3
EBF2	NA	64641	ENSG00000221818	EBF2	early B-cell factor 2
PRELP	NA	5549	ENSG00000188783	PRELP	proline/arginine-rich end leucine-rich repeat protein
SEMA5A	NA	9037	ENSG00000112902	SEMA5A	sema domain, seven thrombospondin repeats (type 1 and type 1-like), transmembrane domain (TM) and short cytoplasmic domain, (semaphorin) 5A
IRX3	NA	79191	ENSG00000177508	IRX3	iroquois homeobox 3
PGF	NA	5228	ENSG00000119630	PGF	placental growth factor
SGCA	NA	6442	ENSG00000108823	SGCA	sarcoglycan, alpha (50kDa dystrophin-associated glycoprotein)
GSN	NA	2934	ENSG00000148180	GSN	gelsolin
HNMT	NA	3176	ENSG00000150540	HNMT	histamine N-methyltransferase
TBX1	NA	6899	ENSG00000184058	TBX1	T-box 1
SERPINI1	NA	5274	ENSG00000163536	SERPINI1	serpin peptidase inhibitor, clade I (neuroserpin), member 1
SPRY1	NA	10252	ENSG00000164056	SPRY1	sprouty homolog 1, antagonist of FGF signaling (Drosophila)
BMPR1B	NA	658	ENSG00000138696	BMPR1B	bone morphogenetic protein receptor, type IB
TNNC1	NA	7134	ENSG00000114854	TNNC1	troponin C type 1 (slow)
LRP4	NA	4038	ENSG00000134569	LRP4	low density lipoprotein receptor-related protein 4
RIPK4	NA	54101	ENSG00000183421	RIPK4	receptor-interacting serine-threonine kinase 4
SLC1A3	NA	6507	ENSG00000079215	SLC1A3	solute carrier family 1 (glial high affinity glutamate transporter), member 3
FBLN1	NA	2192	ENSG00000077942	FBLN1	fibulin 1
STATH	NA	6779	ENSG00000126549	STATH	statherin
DUSP5	NA	1847	ENSG00000138166	DUSP5	dual specificity phosphatase 5
MECOM	NA	2122	ENSG00000085276	MECOM	MDS1 and EVI1 complex locus
FGFR3	NA	2261	ENSG00000068078	FGFR3	fibroblast growth factor receptor 3
CTSS	NA	1520	ENSG00000163131	CTSS	cathepsin S
PTPRQ	NA	374462	ENSG00000139304	PTPRQ	protein tyrosine phosphatase, receptor type, Q
HSD11B1	NA	3290	ENSG00000117594	HSD11B1	hydroxysteroid (11-beta) dehydrogenase 1
GAP43	NA	2596	ENSG00000172020	GAP43	growth associated protein 43
PTGS1	NA	5742	ENSG00000095303	PTGS1	prostaglandin-endoperoxide synthase 1 (prostaglandin G/H synthase and cyclooxygenase)
EDNRB	NA	1910	ENSG00000136160	EDNRB	endothelin receptor type B
WNT16	NA	51384	ENSG00000002745	WNT16	wingless-type MMTV integration site family, member 16
CKB	NA	1152	ENSG00000166165	CKB	creatine kinase, brain
NCAM1	NA	4684	ENSG00000149294	NCAM1	neural cell adhesion molecule 1
MYOCD	NA	93649	ENSG00000141052	MYOCD	myocardin
CTSH	NA	1512	ENSG00000103811	CTSH	cathepsin H
CHRM3	NA	1131	ENSG00000133019	CHRM3	cholinergic receptor, muscarinic 3
GCNT1	NA	2650	ENSG00000187210	GCNT1	glucosaminyl (N-acetyl) transferase 1, core 2
MYB	NA	4602	ENSG00000118513	MYB	v-myb myeloblastosis viral oncogene homolog (avian)
MMP12	NA	4321	NULL	MMP12	matrix metallopeptidase 12 (macrophage elastase)
SLC40A1	NA	30061	ENSG00000138449	SLC40A1	solute carrier family 40 (iron-regulated transporter), member 1
WNT9A	NA	7483	ENSG00000143816	WNT9A	wingless-type MMTV integration site family, member 9A
CACNA1G	NA	8913	ENSG00000006283	CACNA1G	calcium channel, voltage-dependent, T type, alpha 1G subunit
FNDC5	NA	252995	ENSG00000160097	FNDC5	fibronectin type III domain containing 5
ANGPTL4	NA	51129	ENSG00000167772	ANGPTL4	angiopoietin-like 4
FRZB	NA	2487	ENSG00000162998	FRZB	frizzled-related protein
SCG2	NA	7857	ENSG00000171951	SCG2	secretogranin II
PCSK1	NA	5122	ENSG00000175426	PCSK1	proprotein convertase subtilisin/kexin type 1
IL6	NA	3569	ENSG00000136244	IL6	interleukin 6 (interferon, beta 2)
ITGA7	NA	3679	ENSG00000135424	ITGA7	integrin, alpha 7
IGFBP5	NA	3488	ENSG00000115461	IGFBP5	insulin-like growth factor binding protein 5
RBPJ	NA	3516	ENSG00000168214	RBPJ	recombination signal binding protein for immunoglobulin kappa J region
EFNA1	NA	1942	ENSG00000169242	EFNA1	ephrin-A1
PPP1R13L	NA	10848	ENSG00000104881	PPP1R13L	protein phosphatase 1, regulatory subunit 13 like
FZD5	NA	7855	ENSG00000163251	FZD5	frizzled family receptor 5
CD34	NA	947	ENSG00000174059	CD34	CD34 molecule
ARSB	NA	411	ENSG00000113273	ARSB	arylsulfatase B
ERMN	NA	57471	ENSG00000136541	ERMN	ermin, ERM-like protein
CHRDL2	NA	25884	ENSG00000054938	CHRDL2	chordin-like 2
NTRK2	NA	4915	ENSG00000148053	NTRK2	neurotrophic tyrosine kinase, receptor, type 2
TLL2	NA	7093	ENSG00000095587	TLL2	tolloid-like 2
IBSP	NA	3381	ENSG00000029559	IBSP	integrin-binding sialoprotein
biological process----blood vessel development----GO:0001568
C=492;O=19;E=6.19;R=3.07;rawP=1.43e-05;adjP=0.0015
DLX3	NA	1747	ENSG00000064195	DLX3	distal-less homeobox 3
MFGE8	NA	4240	ENSG00000140545	MFGE8	milk fat globule-EGF factor 8 protein
S1PR1	NA	1901	ENSG00000170989	S1PR1	sphingosine-1-phosphate receptor 1
HMOX1	NA	3162	ENSG00000100292	HMOX1	heme oxygenase (decycling) 1
ANGPTL4	NA	51129	ENSG00000167772	ANGPTL4	angiopoietin-like 4
SEMA5A	NA	9037	ENSG00000112902	SEMA5A	sema domain, seven thrombospondin repeats (type 1 and type 1-like), transmembrane domain (TM) and short cytoplasmic domain, (semaphorin) 5A
PGF	NA	5228	ENSG00000119630	PGF	placental growth factor
PLAU	NA	5328	ENSG00000122861	PLAU	plasminogen activator, urokinase
SCG2	NA	7857	ENSG00000171951	SCG2	secretogranin II
IL6	NA	3569	ENSG00000136244	IL6	interleukin 6 (interferon, beta 2)
TBX1	NA	6899	ENSG00000184058	TBX1	T-box 1
ITGA7	NA	3679	ENSG00000135424	ITGA7	integrin, alpha 7
RBPJ	NA	3516	ENSG00000168214	RBPJ	recombination signal binding protein for immunoglobulin kappa J region
EFNA1	NA	1942	ENSG00000169242	EFNA1	ephrin-A1
FZD5	NA	7855	ENSG00000163251	FZD5	frizzled family receptor 5
CD34	NA	947	ENSG00000174059	CD34	CD34 molecule
MYOCD	NA	93649	ENSG00000141052	MYOCD	myocardin
NTRK2	NA	4915	ENSG00000148053	NTRK2	neurotrophic tyrosine kinase, receptor, type 2
CTSH	NA	1512	ENSG00000103811	CTSH	cathepsin H
biological process----multicellular organismal development----GO:0007275
C=4077;O=78;E=51.28;R=1.52;rawP=1.47e-05;adjP=0.0015
GAL	NA	51083	ENSG00000069482	GAL	galanin prepropeptide
MFGE8	NA	4240	ENSG00000140545	MFGE8	milk fat globule-EGF factor 8 protein
SLIT3	NA	6586	ENSG00000184347	SLIT3	slit homolog 3 (Drosophila)
PHOSPHO1	NA	162466	ENSG00000173868	PHOSPHO1	phosphatase, orphan 1
DRAXIN	NA	374946	ENSG00000162490	DRAXIN	dorsal inhibitory axon guidance protein
NTF3	NA	4908	ENSG00000185652	NTF3	neurotrophin 3
S1PR1	NA	1901	ENSG00000170989	S1PR1	sphingosine-1-phosphate receptor 1
HMOX1	NA	3162	ENSG00000100292	HMOX1	heme oxygenase (decycling) 1
NCF2	NA	4688	ENSG00000116701	NCF2	neutrophil cytosolic factor 2
TAGLN3	NA	29114	ENSG00000144834	TAGLN3	transgelin 3
TET3	NA	200424	ENSG00000187605	TET3	tet methylcytosine dioxygenase 3
PLAU	NA	5328	ENSG00000122861	PLAU	plasminogen activator, urokinase
ZNF521	NA	25925	ENSG00000198795	ZNF521	zinc finger protein 521
RELB	NA	5971	ENSG00000104856	RELB	v-rel reticuloendotheliosis viral oncogene homolog B
F2R	NA	2149	ENSG00000181104	F2R	coagulation factor II (thrombin) receptor
COMP	NA	1311	ENSG00000105664	COMP	cartilage oligomeric matrix protein
CPE	NA	1363	ENSG00000109472	CPE	carboxypeptidase E
ETV1	NA	2115	ENSG00000006468	ETV1	ets variant 1
KRT17	NA	3872	ENSG00000128422	KRT17	keratin 17
SOBP	NA	55084	ENSG00000112320	SOBP	sine oculis binding protein homolog (Drosophila)
ADRA2C	NA	152	ENSG00000184160	ADRA2C	adrenoceptor alpha 2C
DLX3	NA	1747	ENSG00000064195	DLX3	distal-less homeobox 3
SLC29A2	NA	3177	ENSG00000174669	SLC29A2	solute carrier family 29 (nucleoside transporters), member 2
PLCE1	NA	51196	ENSG00000138193	PLCE1	phospholipase C, epsilon 1
EBF3	NA	253738	ENSG00000108001	EBF3	early B-cell factor 3
EBF2	NA	64641	ENSG00000221818	EBF2	early B-cell factor 2
PRELP	NA	5549	ENSG00000188783	PRELP	proline/arginine-rich end leucine-rich repeat protein
SEMA5A	NA	9037	ENSG00000112902	SEMA5A	sema domain, seven thrombospondin repeats (type 1 and type 1-like), transmembrane domain (TM) and short cytoplasmic domain, (semaphorin) 5A
IRX3	NA	79191	ENSG00000177508	IRX3	iroquois homeobox 3
PGF	NA	5228	ENSG00000119630	PGF	placental growth factor
SGCA	NA	6442	ENSG00000108823	SGCA	sarcoglycan, alpha (50kDa dystrophin-associated glycoprotein)
GSN	NA	2934	ENSG00000148180	GSN	gelsolin
HNMT	NA	3176	ENSG00000150540	HNMT	histamine N-methyltransferase
TBX1	NA	6899	ENSG00000184058	TBX1	T-box 1
SERPINI1	NA	5274	ENSG00000163536	SERPINI1	serpin peptidase inhibitor, clade I (neuroserpin), member 1
SPRY1	NA	10252	ENSG00000164056	SPRY1	sprouty homolog 1, antagonist of FGF signaling (Drosophila)
BMPR1B	NA	658	ENSG00000138696	BMPR1B	bone morphogenetic protein receptor, type IB
TNNC1	NA	7134	ENSG00000114854	TNNC1	troponin C type 1 (slow)
LRP4	NA	4038	ENSG00000134569	LRP4	low density lipoprotein receptor-related protein 4
SLC1A3	NA	6507	ENSG00000079215	SLC1A3	solute carrier family 1 (glial high affinity glutamate transporter), member 3
FBLN1	NA	2192	ENSG00000077942	FBLN1	fibulin 1
STATH	NA	6779	ENSG00000126549	STATH	statherin
DUSP5	NA	1847	ENSG00000138166	DUSP5	dual specificity phosphatase 5
MECOM	NA	2122	ENSG00000085276	MECOM	MDS1 and EVI1 complex locus
FGFR3	NA	2261	ENSG00000068078	FGFR3	fibroblast growth factor receptor 3
CTSS	NA	1520	ENSG00000163131	CTSS	cathepsin S
PTPRQ	NA	374462	ENSG00000139304	PTPRQ	protein tyrosine phosphatase, receptor type, Q
HSD11B1	NA	3290	ENSG00000117594	HSD11B1	hydroxysteroid (11-beta) dehydrogenase 1
GAP43	NA	2596	ENSG00000172020	GAP43	growth associated protein 43
EDNRB	NA	1910	ENSG00000136160	EDNRB	endothelin receptor type B
WNT16	NA	51384	ENSG00000002745	WNT16	wingless-type MMTV integration site family, member 16
CKB	NA	1152	ENSG00000166165	CKB	creatine kinase, brain
NCAM1	NA	4684	ENSG00000149294	NCAM1	neural cell adhesion molecule 1
MYOCD	NA	93649	ENSG00000141052	MYOCD	myocardin
CTSH	NA	1512	ENSG00000103811	CTSH	cathepsin H
CHRM3	NA	1131	ENSG00000133019	CHRM3	cholinergic receptor, muscarinic 3
GCNT1	NA	2650	ENSG00000187210	GCNT1	glucosaminyl (N-acetyl) transferase 1, core 2
MYB	NA	4602	ENSG00000118513	MYB	v-myb myeloblastosis viral oncogene homolog (avian)
SLC40A1	NA	30061	ENSG00000138449	SLC40A1	solute carrier family 40 (iron-regulated transporter), member 1
WNT9A	NA	7483	ENSG00000143816	WNT9A	wingless-type MMTV integration site family, member 9A
CACNA1G	NA	8913	ENSG00000006283	CACNA1G	calcium channel, voltage-dependent, T type, alpha 1G subunit
ANGPTL4	NA	51129	ENSG00000167772	ANGPTL4	angiopoietin-like 4
FRZB	NA	2487	ENSG00000162998	FRZB	frizzled-related protein
SCG2	NA	7857	ENSG00000171951	SCG2	secretogranin II
PCSK1	NA	5122	ENSG00000175426	PCSK1	proprotein convertase subtilisin/kexin type 1
IL6	NA	3569	ENSG00000136244	IL6	interleukin 6 (interferon, beta 2)
ITGA7	NA	3679	ENSG00000135424	ITGA7	integrin, alpha 7
IGFBP5	NA	3488	ENSG00000115461	IGFBP5	insulin-like growth factor binding protein 5
RBPJ	NA	3516	ENSG00000168214	RBPJ	recombination signal binding protein for immunoglobulin kappa J region
EFNA1	NA	1942	ENSG00000169242	EFNA1	ephrin-A1
PPP1R13L	NA	10848	ENSG00000104881	PPP1R13L	protein phosphatase 1, regulatory subunit 13 like
FZD5	NA	7855	ENSG00000163251	FZD5	frizzled family receptor 5
CD34	NA	947	ENSG00000174059	CD34	CD34 molecule
ARSB	NA	411	ENSG00000113273	ARSB	arylsulfatase B
CHRDL2	NA	25884	ENSG00000054938	CHRDL2	chordin-like 2
NTRK2	NA	4915	ENSG00000148053	NTRK2	neurotrophic tyrosine kinase, receptor, type 2
TLL2	NA	7093	ENSG00000095587	TLL2	tolloid-like 2
IBSP	NA	3381	ENSG00000029559	IBSP	integrin-binding sialoprotein
biological process----anatomical structure development----GO:0048856
C=4030;O=76;E=50.68;R=1.50;rawP=3.57e-05;adjP=0.0034
GAL	NA	51083	ENSG00000069482	GAL	galanin prepropeptide
MFGE8	NA	4240	ENSG00000140545	MFGE8	milk fat globule-EGF factor 8 protein
SLIT3	NA	6586	ENSG00000184347	SLIT3	slit homolog 3 (Drosophila)
PHOSPHO1	NA	162466	ENSG00000173868	PHOSPHO1	phosphatase, orphan 1
DRAXIN	NA	374946	ENSG00000162490	DRAXIN	dorsal inhibitory axon guidance protein
NTF3	NA	4908	ENSG00000185652	NTF3	neurotrophin 3
S1PR1	NA	1901	ENSG00000170989	S1PR1	sphingosine-1-phosphate receptor 1
HMOX1	NA	3162	ENSG00000100292	HMOX1	heme oxygenase (decycling) 1
NCF2	NA	4688	ENSG00000116701	NCF2	neutrophil cytosolic factor 2
TAGLN3	NA	29114	ENSG00000144834	TAGLN3	transgelin 3
PLAU	NA	5328	ENSG00000122861	PLAU	plasminogen activator, urokinase
RELB	NA	5971	ENSG00000104856	RELB	v-rel reticuloendotheliosis viral oncogene homolog B
PDE4D	NA	5144	ENSG00000113448	PDE4D	phosphodiesterase 4D, cAMP-specific
F2R	NA	2149	ENSG00000181104	F2R	coagulation factor II (thrombin) receptor
COMP	NA	1311	ENSG00000105664	COMP	cartilage oligomeric matrix protein
CPE	NA	1363	ENSG00000109472	CPE	carboxypeptidase E
ETV1	NA	2115	ENSG00000006468	ETV1	ets variant 1
KRT17	NA	3872	ENSG00000128422	KRT17	keratin 17
SOBP	NA	55084	ENSG00000112320	SOBP	sine oculis binding protein homolog (Drosophila)
ADRA2C	NA	152	ENSG00000184160	ADRA2C	adrenoceptor alpha 2C
DLX3	NA	1747	ENSG00000064195	DLX3	distal-less homeobox 3
SLC29A2	NA	3177	ENSG00000174669	SLC29A2	solute carrier family 29 (nucleoside transporters), member 2
PLCE1	NA	51196	ENSG00000138193	PLCE1	phospholipase C, epsilon 1
PRELP	NA	5549	ENSG00000188783	PRELP	proline/arginine-rich end leucine-rich repeat protein
SEMA5A	NA	9037	ENSG00000112902	SEMA5A	sema domain, seven thrombospondin repeats (type 1 and type 1-like), transmembrane domain (TM) and short cytoplasmic domain, (semaphorin) 5A
IRX3	NA	79191	ENSG00000177508	IRX3	iroquois homeobox 3
PGF	NA	5228	ENSG00000119630	PGF	placental growth factor
SGCA	NA	6442	ENSG00000108823	SGCA	sarcoglycan, alpha (50kDa dystrophin-associated glycoprotein)
GSN	NA	2934	ENSG00000148180	GSN	gelsolin
HNMT	NA	3176	ENSG00000150540	HNMT	histamine N-methyltransferase
TBX1	NA	6899	ENSG00000184058	TBX1	T-box 1
SERPINI1	NA	5274	ENSG00000163536	SERPINI1	serpin peptidase inhibitor, clade I (neuroserpin), member 1
SPRY1	NA	10252	ENSG00000164056	SPRY1	sprouty homolog 1, antagonist of FGF signaling (Drosophila)
BMPR1B	NA	658	ENSG00000138696	BMPR1B	bone morphogenetic protein receptor, type IB
TNNC1	NA	7134	ENSG00000114854	TNNC1	troponin C type 1 (slow)
LRP4	NA	4038	ENSG00000134569	LRP4	low density lipoprotein receptor-related protein 4
RIPK4	NA	54101	ENSG00000183421	RIPK4	receptor-interacting serine-threonine kinase 4
SLC1A3	NA	6507	ENSG00000079215	SLC1A3	solute carrier family 1 (glial high affinity glutamate transporter), member 3
STATH	NA	6779	ENSG00000126549	STATH	statherin
DUSP5	NA	1847	ENSG00000138166	DUSP5	dual specificity phosphatase 5
MECOM	NA	2122	ENSG00000085276	MECOM	MDS1 and EVI1 complex locus
FGFR3	NA	2261	ENSG00000068078	FGFR3	fibroblast growth factor receptor 3
CTSS	NA	1520	ENSG00000163131	CTSS	cathepsin S
PTPRQ	NA	374462	ENSG00000139304	PTPRQ	protein tyrosine phosphatase, receptor type, Q
HSD11B1	NA	3290	ENSG00000117594	HSD11B1	hydroxysteroid (11-beta) dehydrogenase 1
GAP43	NA	2596	ENSG00000172020	GAP43	growth associated protein 43
EDNRB	NA	1910	ENSG00000136160	EDNRB	endothelin receptor type B
WNT16	NA	51384	ENSG00000002745	WNT16	wingless-type MMTV integration site family, member 16
CKB	NA	1152	ENSG00000166165	CKB	creatine kinase, brain
NCAM1	NA	4684	ENSG00000149294	NCAM1	neural cell adhesion molecule 1
MYOCD	NA	93649	ENSG00000141052	MYOCD	myocardin
CTSH	NA	1512	ENSG00000103811	CTSH	cathepsin H
CHRM3	NA	1131	ENSG00000133019	CHRM3	cholinergic receptor, muscarinic 3
GCNT1	NA	2650	ENSG00000187210	GCNT1	glucosaminyl (N-acetyl) transferase 1, core 2
MYB	NA	4602	ENSG00000118513	MYB	v-myb myeloblastosis viral oncogene homolog (avian)
MMP12	NA	4321	NULL	MMP12	matrix metallopeptidase 12 (macrophage elastase)
SLC40A1	NA	30061	ENSG00000138449	SLC40A1	solute carrier family 40 (iron-regulated transporter), member 1
WNT9A	NA	7483	ENSG00000143816	WNT9A	wingless-type MMTV integration site family, member 9A
CACNA1G	NA	8913	ENSG00000006283	CACNA1G	calcium channel, voltage-dependent, T type, alpha 1G subunit
ANGPTL4	NA	51129	ENSG00000167772	ANGPTL4	angiopoietin-like 4
FRZB	NA	2487	ENSG00000162998	FRZB	frizzled-related protein
SCG2	NA	7857	ENSG00000171951	SCG2	secretogranin II
PCSK1	NA	5122	ENSG00000175426	PCSK1	proprotein convertase subtilisin/kexin type 1
IL6	NA	3569	ENSG00000136244	IL6	interleukin 6 (interferon, beta 2)
ITGA7	NA	3679	ENSG00000135424	ITGA7	integrin, alpha 7
IGFBP5	NA	3488	ENSG00000115461	IGFBP5	insulin-like growth factor binding protein 5
RBPJ	NA	3516	ENSG00000168214	RBPJ	recombination signal binding protein for immunoglobulin kappa J region
EFNA1	NA	1942	ENSG00000169242	EFNA1	ephrin-A1
PPP1R13L	NA	10848	ENSG00000104881	PPP1R13L	protein phosphatase 1, regulatory subunit 13 like
FZD5	NA	7855	ENSG00000163251	FZD5	frizzled family receptor 5
CD34	NA	947	ENSG00000174059	CD34	CD34 molecule
ARSB	NA	411	ENSG00000113273	ARSB	arylsulfatase B
ERMN	NA	57471	ENSG00000136541	ERMN	ermin, ERM-like protein
CHRDL2	NA	25884	ENSG00000054938	CHRDL2	chordin-like 2
NTRK2	NA	4915	ENSG00000148053	NTRK2	neurotrophic tyrosine kinase, receptor, type 2
IBSP	NA	3381	ENSG00000029559	IBSP	integrin-binding sialoprotein
biological process----angiogenesis----GO:0001525
C=357;O=15;E=4.49;R=3.34;rawP=4.61e-05;adjP=0.0039
PGF	NA	5228	ENSG00000119630	PGF	placental growth factor
PLAU	NA	5328	ENSG00000122861	PLAU	plasminogen activator, urokinase
SCG2	NA	7857	ENSG00000171951	SCG2	secretogranin II
IL6	NA	3569	ENSG00000136244	IL6	interleukin 6 (interferon, beta 2)
TBX1	NA	6899	ENSG00000184058	TBX1	T-box 1
MFGE8	NA	4240	ENSG00000140545	MFGE8	milk fat globule-EGF factor 8 protein
RBPJ	NA	3516	ENSG00000168214	RBPJ	recombination signal binding protein for immunoglobulin kappa J region
EFNA1	NA	1942	ENSG00000169242	EFNA1	ephrin-A1
FZD5	NA	7855	ENSG00000163251	FZD5	frizzled family receptor 5
CD34	NA	947	ENSG00000174059	CD34	CD34 molecule
S1PR1	NA	1901	ENSG00000170989	S1PR1	sphingosine-1-phosphate receptor 1
HMOX1	NA	3162	ENSG00000100292	HMOX1	heme oxygenase (decycling) 1
CTSH	NA	1512	ENSG00000103811	CTSH	cathepsin H
ANGPTL4	NA	51129	ENSG00000167772	ANGPTL4	angiopoietin-like 4
SEMA5A	NA	9037	ENSG00000112902	SEMA5A	sema domain, seven thrombospondin repeats (type 1 and type 1-like), transmembrane domain (TM) and short cytoplasmic domain, (semaphorin) 5A
biological process----response to external stimulus----GO:0009605
C=1323;O=34;E=16.64;R=2.04;rawP=4.37e-05;adjP=0.0039
SLIT3	NA	6586	ENSG00000184347	SLIT3	slit homolog 3 (Drosophila)
DRAXIN	NA	374946	ENSG00000162490	DRAXIN	dorsal inhibitory axon guidance protein
SLC1A3	NA	6507	ENSG00000079215	SLC1A3	solute carrier family 1 (glial high affinity glutamate transporter), member 3
NTF3	NA	4908	ENSG00000185652	NTF3	neurotrophin 3
PHLPP1	NA	23239	ENSG00000081913	PHLPP1	PH domain and leucine rich repeat protein phosphatase 1
S1PR1	NA	1901	ENSG00000170989	S1PR1	sphingosine-1-phosphate receptor 1
HMOX1	NA	3162	ENSG00000100292	HMOX1	heme oxygenase (decycling) 1
CDS1	NA	1040	ENSG00000163624	CDS1	CDP-diacylglycerol synthase (phosphatidate cytidylyltransferase) 1
MECOM	NA	2122	ENSG00000085276	MECOM	MDS1 and EVI1 complex locus
IL33	NA	90865	ENSG00000137033	IL33	interleukin 33
PLAU	NA	5328	ENSG00000122861	PLAU	plasminogen activator, urokinase
SERPING1	NA	710	ENSG00000149131	SERPING1	serpin peptidase inhibitor, clade G (C1 inhibitor), member 1
GAP43	NA	2596	ENSG00000172020	GAP43	growth associated protein 43
EDNRB	NA	1910	ENSG00000136160	EDNRB	endothelin receptor type B
PROS1	NA	5627	ENSG00000184500	PROS1	protein S (alpha)
NCAM1	NA	4684	ENSG00000149294	NCAM1	neural cell adhesion molecule 1
F2R	NA	2149	ENSG00000181104	F2R	coagulation factor II (thrombin) receptor
ETV1	NA	2115	ENSG00000006468	ETV1	ets variant 1
MYOCD	NA	93649	ENSG00000141052	MYOCD	myocardin
CTSH	NA	1512	ENSG00000103811	CTSH	cathepsin H
CCL28	NA	56477	ENSG00000151882	CCL28	chemokine (C-C motif) ligand 28
WNT9A	NA	7483	ENSG00000143816	WNT9A	wingless-type MMTV integration site family, member 9A
BIRC3	NA	330	ENSG00000023445	BIRC3	baculoviral IAP repeat containing 3
CACNA1G	NA	8913	ENSG00000006283	CACNA1G	calcium channel, voltage-dependent, T type, alpha 1G subunit
SEMA5A	NA	9037	ENSG00000112902	SEMA5A	sema domain, seven thrombospondin repeats (type 1 and type 1-like), transmembrane domain (TM) and short cytoplasmic domain, (semaphorin) 5A
GSN	NA	2934	ENSG00000148180	GSN	gelsolin
SCG2	NA	7857	ENSG00000171951	SCG2	secretogranin II
PCSK1	NA	5122	ENSG00000175426	PCSK1	proprotein convertase subtilisin/kexin type 1
TBX1	NA	6899	ENSG00000184058	TBX1	T-box 1
KYNU	NA	8942	ENSG00000115919	KYNU	kynureninase
IL6	NA	3569	ENSG00000136244	IL6	interleukin 6 (interferon, beta 2)
CD34	NA	947	ENSG00000174059	CD34	CD34 molecule
ARSB	NA	411	ENSG00000113273	ARSB	arylsulfatase B
BMPR1B	NA	658	ENSG00000138696	BMPR1B	bone morphogenetic protein receptor, type IB
biological process----secretion----GO:0046903
C=795;O=24;E=10.00;R=2.40;rawP=6.02e-05;adjP=0.0046
ADRA2C	NA	152	ENSG00000184160	ADRA2C	adrenoceptor alpha 2C
GAL	NA	51083	ENSG00000069482	GAL	galanin prepropeptide
SLC29A2	NA	3177	ENSG00000174669	SLC29A2	solute carrier family 29 (nucleoside transporters), member 2
CORIN	NA	10699	ENSG00000145244	CORIN	corin, serine peptidase
HMOX1	NA	3162	ENSG00000100292	HMOX1	heme oxygenase (decycling) 1
NMB	NA	4828	ENSG00000197696	NMB	neuromedin B
STATH	NA	6779	ENSG00000126549	STATH	statherin
SYTL2	NA	54843	ENSG00000137501	SYTL2	synaptotagmin-like 2
IL33	NA	90865	ENSG00000137033	IL33	interleukin 33
KCNB1	NA	3745	ENSG00000158445	KCNB1	potassium voltage-gated channel, Shab-related subfamily, member 1
SERPING1	NA	710	ENSG00000149131	SERPING1	serpin peptidase inhibitor, clade G (C1 inhibitor), member 1
SCG2	NA	7857	ENSG00000171951	SCG2	secretogranin II
PCSK1	NA	5122	ENSG00000175426	PCSK1	proprotein convertase subtilisin/kexin type 1
IL6	NA	3569	ENSG00000136244	IL6	interleukin 6 (interferon, beta 2)
CFD	NA	1675	ENSG00000197766	CFD	complement factor D (adipsin)
PTGS1	NA	5742	ENSG00000095303	PTGS1	prostaglandin-endoperoxide synthase 1 (prostaglandin G/H synthase and cyclooxygenase)
EPHB6	NA	2051	ENSG00000106123	EPHB6	EPH receptor B6
PROS1	NA	5627	ENSG00000184500	PROS1	protein S (alpha)
RAB27B	NA	5874	ENSG00000041353	RAB27B	RAB27B, member RAS oncogene family
NCAM1	NA	4684	ENSG00000149294	NCAM1	neural cell adhesion molecule 1
CD34	NA	947	ENSG00000174059	CD34	CD34 molecule
F2R	NA	2149	ENSG00000181104	F2R	coagulation factor II (thrombin) receptor
NTRK2	NA	4915	ENSG00000148053	NTRK2	neurotrophic tyrosine kinase, receptor, type 2
CHRM3	NA	1131	ENSG00000133019	CHRM3	cholinergic receptor, muscarinic 3
biological process----muscle system process----GO:0003012
C=283;O=13;E=3.56;R=3.65;rawP=6.10e-05;adjP=0.0046
GAL	NA	51083	ENSG00000069482	GAL	galanin prepropeptide
TNNC1	NA	7134	ENSG00000114854	TNNC1	troponin C type 1 (slow)
SGCA	NA	6442	ENSG00000108823	SGCA	sarcoglycan, alpha (50kDa dystrophin-associated glycoprotein)
PLCE1	NA	51196	ENSG00000138193	PLCE1	phospholipase C, epsilon 1
PTGS1	NA	5742	ENSG00000095303	PTGS1	prostaglandin-endoperoxide synthase 1 (prostaglandin G/H synthase and cyclooxygenase)
EDNRB	NA	1910	ENSG00000136160	EDNRB	endothelin receptor type B
PDE4D	NA	5144	ENSG00000113448	PDE4D	phosphodiesterase 4D, cAMP-specific
PPP1R13L	NA	10848	ENSG00000104881	PPP1R13L	protein phosphatase 1, regulatory subunit 13 like
F2R	NA	2149	ENSG00000181104	F2R	coagulation factor II (thrombin) receptor
HMOX1	NA	3162	ENSG00000100292	HMOX1	heme oxygenase (decycling) 1
MYOM1	NA	8736	ENSG00000101605	MYOM1	myomesin 1, 185kDa
MYOCD	NA	93649	ENSG00000141052	MYOCD	myocardin
CHRM3	NA	1131	ENSG00000133019	CHRM3	cholinergic receptor, muscarinic 3
biological process----organ morphogenesis----GO:0009887
C=802;O=24;E=10.09;R=2.38;rawP=6.91e-05;adjP=0.0050
SOBP	NA	55084	ENSG00000112320	SOBP	sine oculis binding protein homolog (Drosophila)
TNNC1	NA	7134	ENSG00000114854	TNNC1	troponin C type 1 (slow)
SLC40A1	NA	30061	ENSG00000138449	SLC40A1	solute carrier family 40 (iron-regulated transporter), member 1
WNT9A	NA	7483	ENSG00000143816	WNT9A	wingless-type MMTV integration site family, member 9A
LRP4	NA	4038	ENSG00000134569	LRP4	low density lipoprotein receptor-related protein 4
SLIT3	NA	6586	ENSG00000184347	SLIT3	slit homolog 3 (Drosophila)
IRX3	NA	79191	ENSG00000177508	IRX3	iroquois homeobox 3
FGFR3	NA	2261	ENSG00000068078	FGFR3	fibroblast growth factor receptor 3
FRZB	NA	2487	ENSG00000162998	FRZB	frizzled-related protein
PTPRQ	NA	374462	ENSG00000139304	PTPRQ	protein tyrosine phosphatase, receptor type, Q
TBX1	NA	6899	ENSG00000184058	TBX1	T-box 1
IGFBP5	NA	3488	ENSG00000115461	IGFBP5	insulin-like growth factor binding protein 5
RBPJ	NA	3516	ENSG00000168214	RBPJ	recombination signal binding protein for immunoglobulin kappa J region
EFNA1	NA	1942	ENSG00000169242	EFNA1	ephrin-A1
WNT16	NA	51384	ENSG00000002745	WNT16	wingless-type MMTV integration site family, member 16
PPP1R13L	NA	10848	ENSG00000104881	PPP1R13L	protein phosphatase 1, regulatory subunit 13 like
CD34	NA	947	ENSG00000174059	CD34	CD34 molecule
CPE	NA	1363	ENSG00000109472	CPE	carboxypeptidase E
NTRK2	NA	4915	ENSG00000148053	NTRK2	neurotrophic tyrosine kinase, receptor, type 2
COMP	NA	1311	ENSG00000105664	COMP	cartilage oligomeric matrix protein
CTSH	NA	1512	ENSG00000103811	CTSH	cathepsin H
GCNT1	NA	2650	ENSG00000187210	GCNT1	glucosaminyl (N-acetyl) transferase 1, core 2
BMPR1B	NA	658	ENSG00000138696	BMPR1B	bone morphogenetic protein receptor, type IB
SPRY1	NA	10252	ENSG00000164056	SPRY1	sprouty homolog 1, antagonist of FGF signaling (Drosophila)
biological process----positive regulation of smooth muscle contraction----GO:0045987
C=20;O=4;E=0.25;R=15.90;rawP=0.0001;adjP=0.0057
PTGS1	NA	5742	ENSG00000095303	PTGS1	prostaglandin-endoperoxide synthase 1 (prostaglandin G/H synthase and cyclooxygenase)
F2R	NA	2149	ENSG00000181104	F2R	coagulation factor II (thrombin) receptor
MYOCD	NA	93649	ENSG00000141052	MYOCD	myocardin
CHRM3	NA	1131	ENSG00000133019	CHRM3	cholinergic receptor, muscarinic 3
biological process----organ development----GO:0048513
C=2552;O=53;E=32.10;R=1.65;rawP=8.82e-05;adjP=0.0057
TNNC1	NA	7134	ENSG00000114854	TNNC1	troponin C type 1 (slow)
LRP4	NA	4038	ENSG00000134569	LRP4	low density lipoprotein receptor-related protein 4
SLIT3	NA	6586	ENSG00000184347	SLIT3	slit homolog 3 (Drosophila)
PHOSPHO1	NA	162466	ENSG00000173868	PHOSPHO1	phosphatase, orphan 1
DRAXIN	NA	374946	ENSG00000162490	DRAXIN	dorsal inhibitory axon guidance protein
NTF3	NA	4908	ENSG00000185652	NTF3	neurotrophin 3
S1PR1	NA	1901	ENSG00000170989	S1PR1	sphingosine-1-phosphate receptor 1
STATH	NA	6779	ENSG00000126549	STATH	statherin
NCF2	NA	4688	ENSG00000116701	NCF2	neutrophil cytosolic factor 2
TAGLN3	NA	29114	ENSG00000144834	TAGLN3	transgelin 3
MECOM	NA	2122	ENSG00000085276	MECOM	MDS1 and EVI1 complex locus
FGFR3	NA	2261	ENSG00000068078	FGFR3	fibroblast growth factor receptor 3
CTSS	NA	1520	ENSG00000163131	CTSS	cathepsin S
PTPRQ	NA	374462	ENSG00000139304	PTPRQ	protein tyrosine phosphatase, receptor type, Q
HSD11B1	NA	3290	ENSG00000117594	HSD11B1	hydroxysteroid (11-beta) dehydrogenase 1
RELB	NA	5971	ENSG00000104856	RELB	v-rel reticuloendotheliosis viral oncogene homolog B
EDNRB	NA	1910	ENSG00000136160	EDNRB	endothelin receptor type B
WNT16	NA	51384	ENSG00000002745	WNT16	wingless-type MMTV integration site family, member 16
CKB	NA	1152	ENSG00000166165	CKB	creatine kinase, brain
F2R	NA	2149	ENSG00000181104	F2R	coagulation factor II (thrombin) receptor
COMP	NA	1311	ENSG00000105664	COMP	cartilage oligomeric matrix protein
CPE	NA	1363	ENSG00000109472	CPE	carboxypeptidase E
ETV1	NA	2115	ENSG00000006468	ETV1	ets variant 1
MYOCD	NA	93649	ENSG00000141052	MYOCD	myocardin
CTSH	NA	1512	ENSG00000103811	CTSH	cathepsin H
GCNT1	NA	2650	ENSG00000187210	GCNT1	glucosaminyl (N-acetyl) transferase 1, core 2
MYB	NA	4602	ENSG00000118513	MYB	v-myb myeloblastosis viral oncogene homolog (avian)
KRT17	NA	3872	ENSG00000128422	KRT17	keratin 17
SOBP	NA	55084	ENSG00000112320	SOBP	sine oculis binding protein homolog (Drosophila)
SLC40A1	NA	30061	ENSG00000138449	SLC40A1	solute carrier family 40 (iron-regulated transporter), member 1
WNT9A	NA	7483	ENSG00000143816	WNT9A	wingless-type MMTV integration site family, member 9A
DLX3	NA	1747	ENSG00000064195	DLX3	distal-less homeobox 3
SLC29A2	NA	3177	ENSG00000174669	SLC29A2	solute carrier family 29 (nucleoside transporters), member 2
PLCE1	NA	51196	ENSG00000138193	PLCE1	phospholipase C, epsilon 1
IRX3	NA	79191	ENSG00000177508	IRX3	iroquois homeobox 3
SGCA	NA	6442	ENSG00000108823	SGCA	sarcoglycan, alpha (50kDa dystrophin-associated glycoprotein)
HNMT	NA	3176	ENSG00000150540	HNMT	histamine N-methyltransferase
FRZB	NA	2487	ENSG00000162998	FRZB	frizzled-related protein
PCSK1	NA	5122	ENSG00000175426	PCSK1	proprotein convertase subtilisin/kexin type 1
IL6	NA	3569	ENSG00000136244	IL6	interleukin 6 (interferon, beta 2)
TBX1	NA	6899	ENSG00000184058	TBX1	T-box 1
ITGA7	NA	3679	ENSG00000135424	ITGA7	integrin, alpha 7
IGFBP5	NA	3488	ENSG00000115461	IGFBP5	insulin-like growth factor binding protein 5
RBPJ	NA	3516	ENSG00000168214	RBPJ	recombination signal binding protein for immunoglobulin kappa J region
EFNA1	NA	1942	ENSG00000169242	EFNA1	ephrin-A1
PPP1R13L	NA	10848	ENSG00000104881	PPP1R13L	protein phosphatase 1, regulatory subunit 13 like
FZD5	NA	7855	ENSG00000163251	FZD5	frizzled family receptor 5
CD34	NA	947	ENSG00000174059	CD34	CD34 molecule
CHRDL2	NA	25884	ENSG00000054938	CHRDL2	chordin-like 2
NTRK2	NA	4915	ENSG00000148053	NTRK2	neurotrophic tyrosine kinase, receptor, type 2
SPRY1	NA	10252	ENSG00000164056	SPRY1	sprouty homolog 1, antagonist of FGF signaling (Drosophila)
BMPR1B	NA	658	ENSG00000138696	BMPR1B	bone morphogenetic protein receptor, type IB
IBSP	NA	3381	ENSG00000029559	IBSP	integrin-binding sialoprotein
biological process----response to endogenous stimulus----GO:0009719
C=1004;O=27;E=12.63;R=2.14;rawP=0.0001;adjP=0.0057
GAL	NA	51083	ENSG00000069482	GAL	galanin prepropeptide
GPX3	NA	2878	ENSG00000211445	GPX3	glutathione peroxidase 3 (plasma)
SLC29A2	NA	3177	ENSG00000174669	SLC29A2	solute carrier family 29 (nucleoside transporters), member 2
MFGE8	NA	4240	ENSG00000140545	MFGE8	milk fat globule-EGF factor 8 protein
SLIT3	NA	6586	ENSG00000184347	SLIT3	slit homolog 3 (Drosophila)
ABCB4	NA	5244	ENSG00000005471	ABCB4	ATP-binding cassette, sub-family B (MDR/TAP), member 4
PHLPP1	NA	23239	ENSG00000081913	PHLPP1	PH domain and leucine rich repeat protein phosphatase 1
HMOX1	NA	3162	ENSG00000100292	HMOX1	heme oxygenase (decycling) 1
NCF2	NA	4688	ENSG00000116701	NCF2	neutrophil cytosolic factor 2
PGF	NA	5228	ENSG00000119630	PGF	placental growth factor
FGFR3	NA	2261	ENSG00000068078	FGFR3	fibroblast growth factor receptor 3
GSN	NA	2934	ENSG00000148180	GSN	gelsolin
CTSS	NA	1520	ENSG00000163131	CTSS	cathepsin S
HNMT	NA	3176	ENSG00000150540	HNMT	histamine N-methyltransferase
KCNK1	NA	3775	ENSG00000135750	KCNK1	potassium channel, subfamily K, member 1
PCSK1	NA	5122	ENSG00000175426	PCSK1	proprotein convertase subtilisin/kexin type 1
IL6	NA	3569	ENSG00000136244	IL6	interleukin 6 (interferon, beta 2)
KYNU	NA	8942	ENSG00000115919	KYNU	kynureninase
TBX1	NA	6899	ENSG00000184058	TBX1	T-box 1
ADCY2	NA	108	ENSG00000078295	ADCY2	adenylate cyclase 2 (brain)
IGFBP5	NA	3488	ENSG00000115461	IGFBP5	insulin-like growth factor binding protein 5
PTGS1	NA	5742	ENSG00000095303	PTGS1	prostaglandin-endoperoxide synthase 1 (prostaglandin G/H synthase and cyclooxygenase)
HAS1	NA	3036	ENSG00000105509	HAS1	hyaluronan synthase 1
ARSB	NA	411	ENSG00000113273	ARSB	arylsulfatase B
CTSH	NA	1512	ENSG00000103811	CTSH	cathepsin H
GCNT1	NA	2650	ENSG00000187210	GCNT1	glucosaminyl (N-acetyl) transferase 1, core 2
SPRY1	NA	10252	ENSG00000164056	SPRY1	sprouty homolog 1, antagonist of FGF signaling (Drosophila)
biological process----MAPK cascade----GO:0000165
C=526;O=18;E=6.62;R=2.72;rawP=0.0001;adjP=0.0057
ADRA2C	NA	152	ENSG00000184160	ADRA2C	adrenoceptor alpha 2C
PPM1L	NA	151742	ENSG00000163590	PPM1L	protein phosphatase, Mg2+/Mn2+ dependent, 1L
PLCE1	NA	51196	ENSG00000138193	PLCE1	phospholipase C, epsilon 1
DUSP5	NA	1847	ENSG00000138166	DUSP5	dual specificity phosphatase 5
MECOM	NA	2122	ENSG00000085276	MECOM	MDS1 and EVI1 complex locus
FGFR3	NA	2261	ENSG00000068078	FGFR3	fibroblast growth factor receptor 3
SCG2	NA	7857	ENSG00000171951	SCG2	secretogranin II
IL6	NA	3569	ENSG00000136244	IL6	interleukin 6 (interferon, beta 2)
TBX1	NA	6899	ENSG00000184058	TBX1	T-box 1
C1QTNF2	NA	114898	ENSG00000145861	C1QTNF2	C1q and tumor necrosis factor related protein 2
MAP3K9	NA	4293	ENSG00000006432	MAP3K9	mitogen-activated protein kinase kinase kinase 9
EFNA1	NA	1942	ENSG00000169242	EFNA1	ephrin-A1
WNT16	NA	51384	ENSG00000002745	WNT16	wingless-type MMTV integration site family, member 16
FZD5	NA	7855	ENSG00000163251	FZD5	frizzled family receptor 5
NTRK2	NA	4915	ENSG00000148053	NTRK2	neurotrophic tyrosine kinase, receptor, type 2
F2R	NA	2149	ENSG00000181104	F2R	coagulation factor II (thrombin) receptor
CTSH	NA	1512	ENSG00000103811	CTSH	cathepsin H
SPRY1	NA	10252	ENSG00000164056	SPRY1	sprouty homolog 1, antagonist of FGF signaling (Drosophila)
biological process----muscle contraction----GO:0006936
C=254;O=12;E=3.19;R=3.76;rawP=9.01e-05;adjP=0.0057
GAL	NA	51083	ENSG00000069482	GAL	galanin prepropeptide
TNNC1	NA	7134	ENSG00000114854	TNNC1	troponin C type 1 (slow)
SGCA	NA	6442	ENSG00000108823	SGCA	sarcoglycan, alpha (50kDa dystrophin-associated glycoprotein)
PLCE1	NA	51196	ENSG00000138193	PLCE1	phospholipase C, epsilon 1
PTGS1	NA	5742	ENSG00000095303	PTGS1	prostaglandin-endoperoxide synthase 1 (prostaglandin G/H synthase and cyclooxygenase)
EDNRB	NA	1910	ENSG00000136160	EDNRB	endothelin receptor type B
PDE4D	NA	5144	ENSG00000113448	PDE4D	phosphodiesterase 4D, cAMP-specific
PPP1R13L	NA	10848	ENSG00000104881	PPP1R13L	protein phosphatase 1, regulatory subunit 13 like
F2R	NA	2149	ENSG00000181104	F2R	coagulation factor II (thrombin) receptor
MYOM1	NA	8736	ENSG00000101605	MYOM1	myomesin 1, 185kDa
MYOCD	NA	93649	ENSG00000141052	MYOCD	myocardin
CHRM3	NA	1131	ENSG00000133019	CHRM3	cholinergic receptor, muscarinic 3
biological process----regulation of smooth muscle contraction----GO:0006940
C=45;O=5;E=0.57;R=8.83;rawP=0.0002;adjP=0.0096
PTGS1	NA	5742	ENSG00000095303	PTGS1	prostaglandin-endoperoxide synthase 1 (prostaglandin G/H synthase and cyclooxygenase)
F2R	NA	2149	ENSG00000181104	F2R	coagulation factor II (thrombin) receptor
MYOCD	NA	93649	ENSG00000141052	MYOCD	myocardin
CHRM3	NA	1131	ENSG00000133019	CHRM3	cholinergic receptor, muscarinic 3
PLCE1	NA	51196	ENSG00000138193	PLCE1	phospholipase C, epsilon 1
biological process----regulation of multicellular organismal process----GO:0051239
C=1772;O=40;E=22.29;R=1.79;rawP=0.0002;adjP=0.0096
TNNC1	NA	7134	ENSG00000114854	TNNC1	troponin C type 1 (slow)
LRP4	NA	4038	ENSG00000134569	LRP4	low density lipoprotein receptor-related protein 4
PHOSPHO1	NA	162466	ENSG00000173868	PHOSPHO1	phosphatase, orphan 1
SLC1A3	NA	6507	ENSG00000079215	SLC1A3	solute carrier family 1 (glial high affinity glutamate transporter), member 3
NTF3	NA	4908	ENSG00000185652	NTF3	neurotrophin 3
HMOX1	NA	3162	ENSG00000100292	HMOX1	heme oxygenase (decycling) 1
STATH	NA	6779	ENSG00000126549	STATH	statherin
FGFR3	NA	2261	ENSG00000068078	FGFR3	fibroblast growth factor receptor 3
IL33	NA	90865	ENSG00000137033	IL33	interleukin 33
PLAU	NA	5328	ENSG00000122861	PLAU	plasminogen activator, urokinase
SERPING1	NA	710	ENSG00000149131	SERPING1	serpin peptidase inhibitor, clade G (C1 inhibitor), member 1
PTGS1	NA	5742	ENSG00000095303	PTGS1	prostaglandin-endoperoxide synthase 1 (prostaglandin G/H synthase and cyclooxygenase)
EDNRB	NA	1910	ENSG00000136160	EDNRB	endothelin receptor type B
PROS1	NA	5627	ENSG00000184500	PROS1	protein S (alpha)
F2R	NA	2149	ENSG00000181104	F2R	coagulation factor II (thrombin) receptor
MYOCD	NA	93649	ENSG00000141052	MYOCD	myocardin
CTSH	NA	1512	ENSG00000103811	CTSH	cathepsin H
CHRM3	NA	1131	ENSG00000133019	CHRM3	cholinergic receptor, muscarinic 3
MYB	NA	4602	ENSG00000118513	MYB	v-myb myeloblastosis viral oncogene homolog (avian)
ADRA2C	NA	152	ENSG00000184160	ADRA2C	adrenoceptor alpha 2C
KRT17	NA	3872	ENSG00000128422	KRT17	keratin 17
WNT9A	NA	7483	ENSG00000143816	WNT9A	wingless-type MMTV integration site family, member 9A
BIRC3	NA	330	ENSG00000023445	BIRC3	baculoviral IAP repeat containing 3
CACNA1G	NA	8913	ENSG00000006283	CACNA1G	calcium channel, voltage-dependent, T type, alpha 1G subunit
PLCE1	NA	51196	ENSG00000138193	PLCE1	phospholipase C, epsilon 1
CORIN	NA	10699	ENSG00000145244	CORIN	corin, serine peptidase
ANGPTL4	NA	51129	ENSG00000167772	ANGPTL4	angiopoietin-like 4
IRX3	NA	79191	ENSG00000177508	IRX3	iroquois homeobox 3
PGF	NA	5228	ENSG00000119630	PGF	placental growth factor
FRZB	NA	2487	ENSG00000162998	FRZB	frizzled-related protein
IL6	NA	3569	ENSG00000136244	IL6	interleukin 6 (interferon, beta 2)
TBX1	NA	6899	ENSG00000184058	TBX1	T-box 1
IGFBP5	NA	3488	ENSG00000115461	IGFBP5	insulin-like growth factor binding protein 5
RBPJ	NA	3516	ENSG00000168214	RBPJ	recombination signal binding protein for immunoglobulin kappa J region
EFNA1	NA	1942	ENSG00000169242	EFNA1	ephrin-A1
FZD5	NA	7855	ENSG00000163251	FZD5	frizzled family receptor 5
CD34	NA	947	ENSG00000174059	CD34	CD34 molecule
NTRK2	NA	4915	ENSG00000148053	NTRK2	neurotrophic tyrosine kinase, receptor, type 2
BMPR1B	NA	658	ENSG00000138696	BMPR1B	bone morphogenetic protein receptor, type IB
SPRY1	NA	10252	ENSG00000164056	SPRY1	sprouty homolog 1, antagonist of FGF signaling (Drosophila)
biological process----negative regulation of secretion----GO:0051048
C=123;O=8;E=1.55;R=5.17;rawP=0.0002;adjP=0.0096
ADRA2C	NA	152	ENSG00000184160	ADRA2C	adrenoceptor alpha 2C
IL33	NA	90865	ENSG00000137033	IL33	interleukin 33
IL6	NA	3569	ENSG00000136244	IL6	interleukin 6 (interferon, beta 2)
PTGS1	NA	5742	ENSG00000095303	PTGS1	prostaglandin-endoperoxide synthase 1 (prostaglandin G/H synthase and cyclooxygenase)
CD34	NA	947	ENSG00000174059	CD34	CD34 molecule
NMB	NA	4828	ENSG00000197696	NMB	neuromedin B
HMOX1	NA	3162	ENSG00000100292	HMOX1	heme oxygenase (decycling) 1
F2R	NA	2149	ENSG00000181104	F2R	coagulation factor II (thrombin) receptor
biological process----secretion by cell----GO:0032940
C=693;O=21;E=8.72;R=2.41;rawP=0.0002;adjP=0.0096
ADRA2C	NA	152	ENSG00000184160	ADRA2C	adrenoceptor alpha 2C
GAL	NA	51083	ENSG00000069482	GAL	galanin prepropeptide
HMOX1	NA	3162	ENSG00000100292	HMOX1	heme oxygenase (decycling) 1
NMB	NA	4828	ENSG00000197696	NMB	neuromedin B
SYTL2	NA	54843	ENSG00000137501	SYTL2	synaptotagmin-like 2
IL33	NA	90865	ENSG00000137033	IL33	interleukin 33
KCNB1	NA	3745	ENSG00000158445	KCNB1	potassium voltage-gated channel, Shab-related subfamily, member 1
SERPING1	NA	710	ENSG00000149131	SERPING1	serpin peptidase inhibitor, clade G (C1 inhibitor), member 1
SCG2	NA	7857	ENSG00000171951	SCG2	secretogranin II
PCSK1	NA	5122	ENSG00000175426	PCSK1	proprotein convertase subtilisin/kexin type 1
IL6	NA	3569	ENSG00000136244	IL6	interleukin 6 (interferon, beta 2)
CFD	NA	1675	ENSG00000197766	CFD	complement factor D (adipsin)
PTGS1	NA	5742	ENSG00000095303	PTGS1	prostaglandin-endoperoxide synthase 1 (prostaglandin G/H synthase and cyclooxygenase)
EPHB6	NA	2051	ENSG00000106123	EPHB6	EPH receptor B6
PROS1	NA	5627	ENSG00000184500	PROS1	protein S (alpha)
CD34	NA	947	ENSG00000174059	CD34	CD34 molecule
NCAM1	NA	4684	ENSG00000149294	NCAM1	neural cell adhesion molecule 1
RAB27B	NA	5874	ENSG00000041353	RAB27B	RAB27B, member RAS oncogene family
NTRK2	NA	4915	ENSG00000148053	NTRK2	neurotrophic tyrosine kinase, receptor, type 2
F2R	NA	2149	ENSG00000181104	F2R	coagulation factor II (thrombin) receptor
CHRM3	NA	1131	ENSG00000133019	CHRM3	cholinergic receptor, muscarinic 3
biological process----locomotion----GO:0040011
C=1245;O=31;E=15.66;R=1.98;rawP=0.0002;adjP=0.0096
MMP12	NA	4321	NULL	MMP12	matrix metallopeptidase 12 (macrophage elastase)
CCL28	NA	56477	ENSG00000151882	CCL28	chemokine (C-C motif) ligand 28
MMP10	NA	4319	ENSG00000166670	MMP10	matrix metallopeptidase 10 (stromelysin 2)
CACNA1G	NA	8913	ENSG00000006283	CACNA1G	calcium channel, voltage-dependent, T type, alpha 1G subunit
ASTN1	NA	460	ENSG00000152092	ASTN1	astrotactin 1
SLIT3	NA	6586	ENSG00000184347	SLIT3	slit homolog 3 (Drosophila)
DRAXIN	NA	374946	ENSG00000162490	DRAXIN	dorsal inhibitory axon guidance protein
NTF3	NA	4908	ENSG00000185652	NTF3	neurotrophin 3
S1PR1	NA	1901	ENSG00000170989	S1PR1	sphingosine-1-phosphate receptor 1
HMOX1	NA	3162	ENSG00000100292	HMOX1	heme oxygenase (decycling) 1
SEMA5A	NA	9037	ENSG00000112902	SEMA5A	sema domain, seven thrombospondin repeats (type 1 and type 1-like), transmembrane domain (TM) and short cytoplasmic domain, (semaphorin) 5A
IL33	NA	90865	ENSG00000137033	IL33	interleukin 33
PLAU	NA	5328	ENSG00000122861	PLAU	plasminogen activator, urokinase
SCG2	NA	7857	ENSG00000171951	SCG2	secretogranin II
IL6	NA	3569	ENSG00000136244	IL6	interleukin 6 (interferon, beta 2)
TBX1	NA	6899	ENSG00000184058	TBX1	T-box 1
ITGA7	NA	3679	ENSG00000135424	ITGA7	integrin, alpha 7
ABI3	NA	51225	ENSG00000108798	ABI3	ABI family, member 3
GAP43	NA	2596	ENSG00000172020	GAP43	growth associated protein 43
IGFBP5	NA	3488	ENSG00000115461	IGFBP5	insulin-like growth factor binding protein 5
HAS1	NA	3036	ENSG00000105509	HAS1	hyaluronan synthase 1
EDNRB	NA	1910	ENSG00000136160	EDNRB	endothelin receptor type B
PROS1	NA	5627	ENSG00000184500	PROS1	protein S (alpha)
EFNA1	NA	1942	ENSG00000169242	EFNA1	ephrin-A1
NCAM1	NA	4684	ENSG00000149294	NCAM1	neural cell adhesion molecule 1
CD34	NA	947	ENSG00000174059	CD34	CD34 molecule
F2R	NA	2149	ENSG00000181104	F2R	coagulation factor II (thrombin) receptor
ETV1	NA	2115	ENSG00000006468	ETV1	ets variant 1
NTRK2	NA	4915	ENSG00000148053	NTRK2	neurotrophic tyrosine kinase, receptor, type 2
CTSH	NA	1512	ENSG00000103811	CTSH	cathepsin H
BMPR1B	NA	658	ENSG00000138696	BMPR1B	bone morphogenetic protein receptor, type IB
cellular component----extracellular region----GO:0005576
C=2140;O=77;E=25.73;R=2.99;rawP=4.30e-20;adjP=7.22e-18
GAL	NA	51083	ENSG00000069482	GAL	galanin prepropeptide
GPX3	NA	2878	ENSG00000211445	GPX3	glutathione peroxidase 3 (plasma)
PMEL	NA	6490	ENSG00000185664	PMEL	premelanosome protein
MFGE8	NA	4240	ENSG00000140545	MFGE8	milk fat globule-EGF factor 8 protein
SLIT3	NA	6586	ENSG00000184347	SLIT3	slit homolog 3 (Drosophila)
DRAXIN	NA	374946	ENSG00000162490	DRAXIN	dorsal inhibitory axon guidance protein
NTF3	NA	4908	ENSG00000185652	NTF3	neurotrophin 3
CPA4	NA	51200	ENSG00000128510	CPA4	carboxypeptidase A4
HMOX1	NA	3162	ENSG00000100292	HMOX1	heme oxygenase (decycling) 1
NMB	NA	4828	ENSG00000197696	NMB	neuromedin B
COL6A6	NA	131873	ENSG00000206384	COL6A6	collagen, type VI, alpha 6
NOV	NA	4856	ENSG00000136999	NOV	nephroblastoma overexpressed
IL33	NA	90865	ENSG00000137033	IL33	interleukin 33
PLAU	NA	5328	ENSG00000122861	PLAU	plasminogen activator, urokinase
CHI3L2	NA	1117	ENSG00000064886	CHI3L2	chitinase 3-like 2
PROS1	NA	5627	ENSG00000184500	PROS1	protein S (alpha)
EPHB6	NA	2051	ENSG00000106123	EPHB6	EPH receptor B6
F2R	NA	2149	ENSG00000181104	F2R	coagulation factor II (thrombin) receptor
COMP	NA	1311	ENSG00000105664	COMP	cartilage oligomeric matrix protein
CPE	NA	1363	ENSG00000109472	CPE	carboxypeptidase E
OLFML2A	NA	169611	ENSG00000185585	OLFML2A	olfactomedin-like 2A
CCL28	NA	56477	ENSG00000151882	CCL28	chemokine (C-C motif) ligand 28
CP	NA	1356	ENSG00000047457	CP	ceruloplasmin (ferroxidase)
FCRLA	NA	84824	ENSG00000132185	FCRLA	Fc receptor-like A
VWCE	NA	220001	ENSG00000167992	VWCE	von Willebrand factor C and EGF domains
FOLR1	NA	2348	ENSG00000110195	FOLR1	folate receptor 1 (adult)
PRELP	NA	5549	ENSG00000188783	PRELP	proline/arginine-rich end leucine-rich repeat protein
TCN2	NA	6948	ENSG00000185339	TCN2	transcobalamin II
PGF	NA	5228	ENSG00000119630	PGF	placental growth factor
GSN	NA	2934	ENSG00000148180	GSN	gelsolin
CFD	NA	1675	ENSG00000197766	CFD	complement factor D (adipsin)
HTRA4	NA	203100	ENSG00000169495	HTRA4	HtrA serine peptidase 4
SERPINI1	NA	5274	ENSG00000163536	SERPINI1	serpin peptidase inhibitor, clade I (neuroserpin), member 1
SPON1	NA	10418	ENSG00000152268	SPON1	spondin 1, extracellular matrix protein
C2orf88	NA	84281	ENSG00000187699	C2orf88	chromosome 2 open reading frame 88
ANGPTL5	NA	253935	ENSG00000187151	ANGPTL5	angiopoietin-like 5
HAPLN3	NA	145864	ENSG00000140511	HAPLN3	hyaluronan and proteoglycan link protein 3
SLC1A3	NA	6507	ENSG00000079215	SLC1A3	solute carrier family 1 (glial high affinity glutamate transporter), member 3
FBLN1	NA	2192	ENSG00000077942	FBLN1	fibulin 1
ADAMTSL4	NA	54507	ENSG00000143382	ADAMTSL4	ADAMTS-like 4
STATH	NA	6779	ENSG00000126549	STATH	statherin
SOD3	NA	6649	ENSG00000109610	SOD3	superoxide dismutase 3, extracellular
PRRG4	NA	79056	ENSG00000135378	PRRG4	proline rich Gla (G-carboxyglutamic acid) 4 (transmembrane)
WISP2	NA	8839	ENSG00000064205	WISP2	WNT1 inducible signaling pathway protein 2
CTSS	NA	1520	ENSG00000163131	CTSS	cathepsin S
SERPING1	NA	710	ENSG00000149131	SERPING1	serpin peptidase inhibitor, clade G (C1 inhibitor), member 1
C1QTNF2	NA	114898	ENSG00000145861	C1QTNF2	C1q and tumor necrosis factor related protein 2
C12orf39	NA	80763	ENSG00000134548	C12orf39	chromosome 12 open reading frame 39
CST2	NA	1470	ENSG00000170369	CST2	cystatin SA
WNT16	NA	51384	ENSG00000002745	WNT16	wingless-type MMTV integration site family, member 16
NPTXR	NA	23467	ENSG00000221890	NPTXR	neuronal pentraxin receptor
NCAM1	NA	4684	ENSG00000149294	NCAM1	neural cell adhesion molecule 1
CTSH	NA	1512	ENSG00000103811	CTSH	cathepsin H
SNED1	NA	25992	ENSG00000162804	SNED1	sushi, nidogen and EGF-like domains 1
GCNT1	NA	2650	ENSG00000187210	GCNT1	glucosaminyl (N-acetyl) transferase 1, core 2
IL36B	NA	27177	ENSG00000136696	IL36B	interleukin 36, beta
MMP12	NA	4321	NULL	MMP12	matrix metallopeptidase 12 (macrophage elastase)
MMP24	NA	10893	ENSG00000125966	MMP24	matrix metallopeptidase 24 (membrane-inserted)
WNT9A	NA	7483	ENSG00000143816	WNT9A	wingless-type MMTV integration site family, member 9A
MMP10	NA	4319	ENSG00000166670	MMP10	matrix metallopeptidase 10 (stromelysin 2)
CORIN	NA	10699	ENSG00000145244	CORIN	corin, serine peptidase
FNDC5	NA	252995	ENSG00000160097	FNDC5	fibronectin type III domain containing 5
CTSK	NA	1513	ENSG00000143387	CTSK	cathepsin K
ANGPTL4	NA	51129	ENSG00000167772	ANGPTL4	angiopoietin-like 4
PSG4	NA	5672	ENSG00000243137	PSG4	pregnancy specific beta-1-glycoprotein 4
SCG2	NA	7857	ENSG00000171951	SCG2	secretogranin II
FRZB	NA	2487	ENSG00000162998	FRZB	frizzled-related protein
PCSK1	NA	5122	ENSG00000175426	PCSK1	proprotein convertase subtilisin/kexin type 1
IL6	NA	3569	ENSG00000136244	IL6	interleukin 6 (interferon, beta 2)
FIBCD1	NA	84929	ENSG00000130720	FIBCD1	fibrinogen C domain containing 1
EMILIN2	NA	84034	ENSG00000132205	EMILIN2	elastin microfibril interfacer 2
IGFBP5	NA	3488	ENSG00000115461	IGFBP5	insulin-like growth factor binding protein 5
EFNA1	NA	1942	ENSG00000169242	EFNA1	ephrin-A1
CD34	NA	947	ENSG00000174059	CD34	CD34 molecule
CHRDL2	NA	25884	ENSG00000054938	CHRDL2	chordin-like 2
TLL2	NA	7093	ENSG00000095587	TLL2	tolloid-like 2
IBSP	NA	3381	ENSG00000029559	IBSP	integrin-binding sialoprotein
cellular component----extracellular region part----GO:0044421
C=1099;O=46;E=13.21;R=3.48;rawP=5.42e-14;adjP=4.55e-12
GPX3	NA	2878	ENSG00000211445	GPX3	glutathione peroxidase 3 (plasma)
ANGPTL5	NA	253935	ENSG00000187151	ANGPTL5	angiopoietin-like 5
HAPLN3	NA	145864	ENSG00000140511	HAPLN3	hyaluronan and proteoglycan link protein 3
MFGE8	NA	4240	ENSG00000140545	MFGE8	milk fat globule-EGF factor 8 protein
SLIT3	NA	6586	ENSG00000184347	SLIT3	slit homolog 3 (Drosophila)
SLC1A3	NA	6507	ENSG00000079215	SLC1A3	solute carrier family 1 (glial high affinity glutamate transporter), member 3
HMOX1	NA	3162	ENSG00000100292	HMOX1	heme oxygenase (decycling) 1
SOD3	NA	6649	ENSG00000109610	SOD3	superoxide dismutase 3, extracellular
ADAMTSL4	NA	54507	ENSG00000143382	ADAMTSL4	ADAMTS-like 4
FBLN1	NA	2192	ENSG00000077942	FBLN1	fibulin 1
WISP2	NA	8839	ENSG00000064205	WISP2	WNT1 inducible signaling pathway protein 2
COL6A6	NA	131873	ENSG00000206384	COL6A6	collagen, type VI, alpha 6
IL33	NA	90865	ENSG00000137033	IL33	interleukin 33
PLAU	NA	5328	ENSG00000122861	PLAU	plasminogen activator, urokinase
SERPING1	NA	710	ENSG00000149131	SERPING1	serpin peptidase inhibitor, clade G (C1 inhibitor), member 1
CHI3L2	NA	1117	ENSG00000064886	CHI3L2	chitinase 3-like 2
C1QTNF2	NA	114898	ENSG00000145861	C1QTNF2	C1q and tumor necrosis factor related protein 2
WNT16	NA	51384	ENSG00000002745	WNT16	wingless-type MMTV integration site family, member 16
NPTXR	NA	23467	ENSG00000221890	NPTXR	neuronal pentraxin receptor
COMP	NA	1311	ENSG00000105664	COMP	cartilage oligomeric matrix protein
CTSH	NA	1512	ENSG00000103811	CTSH	cathepsin H
GCNT1	NA	2650	ENSG00000187210	GCNT1	glucosaminyl (N-acetyl) transferase 1, core 2
IL36B	NA	27177	ENSG00000136696	IL36B	interleukin 36, beta
MMP12	NA	4321	NULL	MMP12	matrix metallopeptidase 12 (macrophage elastase)
CCL28	NA	56477	ENSG00000151882	CCL28	chemokine (C-C motif) ligand 28
MMP24	NA	10893	ENSG00000125966	MMP24	matrix metallopeptidase 24 (membrane-inserted)
WNT9A	NA	7483	ENSG00000143816	WNT9A	wingless-type MMTV integration site family, member 9A
MMP10	NA	4319	ENSG00000166670	MMP10	matrix metallopeptidase 10 (stromelysin 2)
CP	NA	1356	ENSG00000047457	CP	ceruloplasmin (ferroxidase)
CTSK	NA	1513	ENSG00000143387	CTSK	cathepsin K
ANGPTL4	NA	51129	ENSG00000167772	ANGPTL4	angiopoietin-like 4
TCN2	NA	6948	ENSG00000185339	TCN2	transcobalamin II
PRELP	NA	5549	ENSG00000188783	PRELP	proline/arginine-rich end leucine-rich repeat protein
PGF	NA	5228	ENSG00000119630	PGF	placental growth factor
GSN	NA	2934	ENSG00000148180	GSN	gelsolin
SCG2	NA	7857	ENSG00000171951	SCG2	secretogranin II
FRZB	NA	2487	ENSG00000162998	FRZB	frizzled-related protein
PCSK1	NA	5122	ENSG00000175426	PCSK1	proprotein convertase subtilisin/kexin type 1
IL6	NA	3569	ENSG00000136244	IL6	interleukin 6 (interferon, beta 2)
FIBCD1	NA	84929	ENSG00000130720	FIBCD1	fibrinogen C domain containing 1
CFD	NA	1675	ENSG00000197766	CFD	complement factor D (adipsin)
EMILIN2	NA	84034	ENSG00000132205	EMILIN2	elastin microfibril interfacer 2
IGFBP5	NA	3488	ENSG00000115461	IGFBP5	insulin-like growth factor binding protein 5
CD34	NA	947	ENSG00000174059	CD34	CD34 molecule
SPON1	NA	10418	ENSG00000152268	SPON1	spondin 1, extracellular matrix protein
IBSP	NA	3381	ENSG00000029559	IBSP	integrin-binding sialoprotein
cellular component----extracellular space----GO:0005615
C=856;O=37;E=10.29;R=3.60;rawP=9.66e-12;adjP=5.41e-10
GPX3	NA	2878	ENSG00000211445	GPX3	glutathione peroxidase 3 (plasma)
ANGPTL5	NA	253935	ENSG00000187151	ANGPTL5	angiopoietin-like 5
MFGE8	NA	4240	ENSG00000140545	MFGE8	milk fat globule-EGF factor 8 protein
SLIT3	NA	6586	ENSG00000184347	SLIT3	slit homolog 3 (Drosophila)
HMOX1	NA	3162	ENSG00000100292	HMOX1	heme oxygenase (decycling) 1
SOD3	NA	6649	ENSG00000109610	SOD3	superoxide dismutase 3, extracellular
FBLN1	NA	2192	ENSG00000077942	FBLN1	fibulin 1
WISP2	NA	8839	ENSG00000064205	WISP2	WNT1 inducible signaling pathway protein 2
IL33	NA	90865	ENSG00000137033	IL33	interleukin 33
PLAU	NA	5328	ENSG00000122861	PLAU	plasminogen activator, urokinase
SERPING1	NA	710	ENSG00000149131	SERPING1	serpin peptidase inhibitor, clade G (C1 inhibitor), member 1
CHI3L2	NA	1117	ENSG00000064886	CHI3L2	chitinase 3-like 2
C1QTNF2	NA	114898	ENSG00000145861	C1QTNF2	C1q and tumor necrosis factor related protein 2
WNT16	NA	51384	ENSG00000002745	WNT16	wingless-type MMTV integration site family, member 16
NPTXR	NA	23467	ENSG00000221890	NPTXR	neuronal pentraxin receptor
COMP	NA	1311	ENSG00000105664	COMP	cartilage oligomeric matrix protein
CTSH	NA	1512	ENSG00000103811	CTSH	cathepsin H
GCNT1	NA	2650	ENSG00000187210	GCNT1	glucosaminyl (N-acetyl) transferase 1, core 2
IL36B	NA	27177	ENSG00000136696	IL36B	interleukin 36, beta
CCL28	NA	56477	ENSG00000151882	CCL28	chemokine (C-C motif) ligand 28
WNT9A	NA	7483	ENSG00000143816	WNT9A	wingless-type MMTV integration site family, member 9A
MMP10	NA	4319	ENSG00000166670	MMP10	matrix metallopeptidase 10 (stromelysin 2)
CP	NA	1356	ENSG00000047457	CP	ceruloplasmin (ferroxidase)
CTSK	NA	1513	ENSG00000143387	CTSK	cathepsin K
ANGPTL4	NA	51129	ENSG00000167772	ANGPTL4	angiopoietin-like 4
TCN2	NA	6948	ENSG00000185339	TCN2	transcobalamin II
PGF	NA	5228	ENSG00000119630	PGF	placental growth factor
GSN	NA	2934	ENSG00000148180	GSN	gelsolin
SCG2	NA	7857	ENSG00000171951	SCG2	secretogranin II
FRZB	NA	2487	ENSG00000162998	FRZB	frizzled-related protein
PCSK1	NA	5122	ENSG00000175426	PCSK1	proprotein convertase subtilisin/kexin type 1
IL6	NA	3569	ENSG00000136244	IL6	interleukin 6 (interferon, beta 2)
FIBCD1	NA	84929	ENSG00000130720	FIBCD1	fibrinogen C domain containing 1
CFD	NA	1675	ENSG00000197766	CFD	complement factor D (adipsin)
IGFBP5	NA	3488	ENSG00000115461	IGFBP5	insulin-like growth factor binding protein 5
SPON1	NA	10418	ENSG00000152268	SPON1	spondin 1, extracellular matrix protein
IBSP	NA	3381	ENSG00000029559	IBSP	integrin-binding sialoprotein
cellular component----extracellular matrix----GO:0031012
C=426;O=20;E=5.12;R=3.91;rawP=2.23e-07;adjP=9.37e-06
MMP12	NA	4321	NULL	MMP12	matrix metallopeptidase 12 (macrophage elastase)
OLFML2A	NA	169611	ENSG00000185585	OLFML2A	olfactomedin-like 2A
MMP24	NA	10893	ENSG00000125966	MMP24	matrix metallopeptidase 24 (membrane-inserted)
MMP10	NA	4319	ENSG00000166670	MMP10	matrix metallopeptidase 10 (stromelysin 2)
WNT9A	NA	7483	ENSG00000143816	WNT9A	wingless-type MMTV integration site family, member 9A
HAPLN3	NA	145864	ENSG00000140511	HAPLN3	hyaluronan and proteoglycan link protein 3
MFGE8	NA	4240	ENSG00000140545	MFGE8	milk fat globule-EGF factor 8 protein
SLC1A3	NA	6507	ENSG00000079215	SLC1A3	solute carrier family 1 (glial high affinity glutamate transporter), member 3
FBLN1	NA	2192	ENSG00000077942	FBLN1	fibulin 1
ADAMTSL4	NA	54507	ENSG00000143382	ADAMTSL4	ADAMTS-like 4
SOD3	NA	6649	ENSG00000109610	SOD3	superoxide dismutase 3, extracellular
ANGPTL4	NA	51129	ENSG00000167772	ANGPTL4	angiopoietin-like 4
PRELP	NA	5549	ENSG00000188783	PRELP	proline/arginine-rich end leucine-rich repeat protein
COL6A6	NA	131873	ENSG00000206384	COL6A6	collagen, type VI, alpha 6
NOV	NA	4856	ENSG00000136999	NOV	nephroblastoma overexpressed
C1QTNF2	NA	114898	ENSG00000145861	C1QTNF2	C1q and tumor necrosis factor related protein 2
EMILIN2	NA	84034	ENSG00000132205	EMILIN2	elastin microfibril interfacer 2
WNT16	NA	51384	ENSG00000002745	WNT16	wingless-type MMTV integration site family, member 16
COMP	NA	1311	ENSG00000105664	COMP	cartilage oligomeric matrix protein
SPON1	NA	10418	ENSG00000152268	SPON1	spondin 1, extracellular matrix protein
cellular component----proteinaceous extracellular matrix----GO:0005578
C=360;O=16;E=4.33;R=3.70;rawP=7.64e-06;adjP=0.0003
MMP12	NA	4321	NULL	MMP12	matrix metallopeptidase 12 (macrophage elastase)
MMP24	NA	10893	ENSG00000125966	MMP24	matrix metallopeptidase 24 (membrane-inserted)
MMP10	NA	4319	ENSG00000166670	MMP10	matrix metallopeptidase 10 (stromelysin 2)
WNT9A	NA	7483	ENSG00000143816	WNT9A	wingless-type MMTV integration site family, member 9A
HAPLN3	NA	145864	ENSG00000140511	HAPLN3	hyaluronan and proteoglycan link protein 3
SLC1A3	NA	6507	ENSG00000079215	SLC1A3	solute carrier family 1 (glial high affinity glutamate transporter), member 3
FBLN1	NA	2192	ENSG00000077942	FBLN1	fibulin 1
ADAMTSL4	NA	54507	ENSG00000143382	ADAMTSL4	ADAMTS-like 4
ANGPTL4	NA	51129	ENSG00000167772	ANGPTL4	angiopoietin-like 4
PRELP	NA	5549	ENSG00000188783	PRELP	proline/arginine-rich end leucine-rich repeat protein
COL6A6	NA	131873	ENSG00000206384	COL6A6	collagen, type VI, alpha 6
C1QTNF2	NA	114898	ENSG00000145861	C1QTNF2	C1q and tumor necrosis factor related protein 2
EMILIN2	NA	84034	ENSG00000132205	EMILIN2	elastin microfibril interfacer 2
WNT16	NA	51384	ENSG00000002745	WNT16	wingless-type MMTV integration site family, member 16
SPON1	NA	10418	ENSG00000152268	SPON1	spondin 1, extracellular matrix protein
COMP	NA	1311	ENSG00000105664	COMP	cartilage oligomeric matrix protein
cellular component----plasma membrane part----GO:0044459
C=1918;O=43;E=23.06;R=1.86;rawP=3.78e-05;adjP=0.0011
MFGE8	NA	4240	ENSG00000140545	MFGE8	milk fat globule-EGF factor 8 protein
SLC6A17	NA	388662	ENSG00000197106	SLC6A17	solute carrier family 6, member 17
RAET1G	NA	353091	ENSG00000203722	RAET1G	retinoic acid early transcript 1G
SLC1A3	NA	6507	ENSG00000079215	SLC1A3	solute carrier family 1 (glial high affinity glutamate transporter), member 3
S1PR1	NA	1901	ENSG00000170989	S1PR1	sphingosine-1-phosphate receptor 1
HMOX1	NA	3162	ENSG00000100292	HMOX1	heme oxygenase (decycling) 1
NCF2	NA	4688	ENSG00000116701	NCF2	neutrophil cytosolic factor 2
SYTL2	NA	54843	ENSG00000137501	SYTL2	synaptotagmin-like 2
CNIH2	NA	254263	ENSG00000174871	CNIH2	cornichon homolog 2 (Drosophila)
FGFR3	NA	2261	ENSG00000068078	FGFR3	fibroblast growth factor receptor 3
GAP43	NA	2596	ENSG00000172020	GAP43	growth associated protein 43
KCNA1	NA	3736	ENSG00000111262	KCNA1	potassium voltage-gated channel, shaker-related subfamily, member 1 (episodic ataxia with myokymia)
SLC6A15	NA	55117	ENSG00000072041	SLC6A15	solute carrier family 6 (neutral amino acid transporter), member 15
EDNRB	NA	1910	ENSG00000136160	EDNRB	endothelin receptor type B
EPHB6	NA	2051	ENSG00000106123	EPHB6	EPH receptor B6
RAB27B	NA	5874	ENSG00000041353	RAB27B	RAB27B, member RAS oncogene family
NCAM1	NA	4684	ENSG00000149294	NCAM1	neural cell adhesion molecule 1
F2R	NA	2149	ENSG00000181104	F2R	coagulation factor II (thrombin) receptor
SCN3A	NA	6328	ENSG00000153253	SCN3A	sodium channel, voltage-gated, type III, alpha subunit
CHRM3	NA	1131	ENSG00000133019	CHRM3	cholinergic receptor, muscarinic 3
GJC2	NA	57165	ENSG00000198835	GJC2	gap junction protein, gamma 2, 47kDa
ADRA2C	NA	152	ENSG00000184160	ADRA2C	adrenoceptor alpha 2C
SLC40A1	NA	30061	ENSG00000138449	SLC40A1	solute carrier family 40 (iron-regulated transporter), member 1
MMP24	NA	10893	ENSG00000125966	MMP24	matrix metallopeptidase 24 (membrane-inserted)
CACNA1G	NA	8913	ENSG00000006283	CACNA1G	calcium channel, voltage-dependent, T type, alpha 1G subunit
SLC29A2	NA	3177	ENSG00000174669	SLC29A2	solute carrier family 29 (nucleoside transporters), member 2
ABCB4	NA	5244	ENSG00000005471	ABCB4	ATP-binding cassette, sub-family B (MDR/TAP), member 4
AIF1L	NA	83543	ENSG00000126878	AIF1L	allograft inflammatory factor 1-like
CORIN	NA	10699	ENSG00000145244	CORIN	corin, serine peptidase
FOLR1	NA	2348	ENSG00000110195	FOLR1	folate receptor 1 (adult)
SGCA	NA	6442	ENSG00000108823	SGCA	sarcoglycan, alpha (50kDa dystrophin-associated glycoprotein)
KCNB1	NA	3745	ENSG00000158445	KCNB1	potassium voltage-gated channel, Shab-related subfamily, member 1
FRZB	NA	2487	ENSG00000162998	FRZB	frizzled-related protein
KCNK1	NA	3775	ENSG00000135750	KCNK1	potassium channel, subfamily K, member 1
IL6	NA	3569	ENSG00000136244	IL6	interleukin 6 (interferon, beta 2)
ITGA7	NA	3679	ENSG00000135424	ITGA7	integrin, alpha 7
ABCB1	NA	5243	ENSG00000085563	ABCB1	ATP-binding cassette, sub-family B (MDR/TAP), member 1
ABCC3	NA	8714	ENSG00000108846	ABCC3	ATP-binding cassette, sub-family C (CFTR/MRP), member 3
HAS1	NA	3036	ENSG00000105509	HAS1	hyaluronan synthase 1
EFNA1	NA	1942	ENSG00000169242	EFNA1	ephrin-A1
CD34	NA	947	ENSG00000174059	CD34	CD34 molecule
NTRK2	NA	4915	ENSG00000148053	NTRK2	neurotrophic tyrosine kinase, receptor, type 2
BMPR1B	NA	658	ENSG00000138696	BMPR1B	bone morphogenetic protein receptor, type IB
