# Supplementary material for: Genome-wide RNA-Sequencing analysis identifies a distinct fibrosis gene signature in the conjunctiva after glaucoma surgery
Source: Sci Rep. 2017 Jul 17;7:5644. doi: 10.1038/s41598-017-05780-5 (PMC5514109; doi:10.1038/s41598-017-05780-5)
Supplement: Supplementary file 6 — S5 [file 41598_2017_5780_MOESM6_ESM.xls]

## Sheet: Sheet1
User data and parameters: User data: DE_filtered_FF_vs_NF_genenames.txt, Organism: hsapiens, Id Type: gene_symbol, Ref Set: entrezgene, Significance Level: .01, Statistics Test: Hypergeometric, MTC: BH, Minimum: 2
The results for each enriched KEGG pathway are listed in this table. For each KEGG pathway, the first row lists the KEGG pathway name, and corresponding KEGG ID. The second row lists number of reference genes in the category (C), number of genes in the gene set and also in the category (O), expected number in the category (E), Ratio of enrichment (R), p value from hypergeometric test (rawP), and …
KEGG pathway----Calcium signaling pathway----04020
C=177;O=7;E=0.93;R=7.51;rawP=4.58e-05;adjP=0.0011
TNNC1	NA	7134	ENSG00000114854	TNNC1	troponin C type 1 (slow)
EDNRB	NA	1910	ENSG00000136160	EDNRB	endothelin receptor type B
CACNA1G	NA	8913	ENSG00000006283	CACNA1G	calcium channel, voltage-dependent, T type, alpha 1G subunit
F2R	NA	2149	ENSG00000181104	F2R	coagulation factor II (thrombin) receptor
ADCY2	NA	108	ENSG00000078295	ADCY2	adenylate cyclase 2 (brain)
CHRM3	NA	1131	ENSG00000133019	CHRM3	cholinergic receptor, muscarinic 3
PLCE1	NA	51196	ENSG00000138193	PLCE1	phospholipase C, epsilon 1
KEGG pathway----Complement and coagulation cascades----04610
C=69;O=5;E=0.36;R=13.77;rawP=3.30e-05;adjP=0.0011
PROS1	NA	5627	ENSG00000184500	PROS1	protein S (alpha)
SERPING1	NA	710	ENSG00000149131	SERPING1	serpin peptidase inhibitor, clade G (C1 inhibitor), member 1
PLAU	NA	5328	ENSG00000122861	PLAU	plasminogen activator, urokinase
F2R	NA	2149	ENSG00000181104	F2R	coagulation factor II (thrombin) receptor
CFD	NA	1675	ENSG00000197766	CFD	complement factor D (adipsin)
KEGG pathway----ABC transporters----02010
C=44;O=4;E=0.23;R=17.27;rawP=8.60e-05;adjP=0.0012
ABCC3	NA	8714	ENSG00000108846	ABCC3	ATP-binding cassette, sub-family C (CFTR/MRP), member 3
ABCB4	NA	5244	ENSG00000005471	ABCB4	ATP-binding cassette, sub-family B (MDR/TAP), member 4
ABCB1	NA	5243	ENSG00000085563	ABCB1	ATP-binding cassette, sub-family B (MDR/TAP), member 1
ABCA8	NA	10351	ENSG00000141338	ABCA8	ATP-binding cassette, sub-family A (ABC1), member 8
KEGG pathway----Metabolic pathways----01100
C=1130;O=17;E=5.95;R=2.86;rawP=0.0001;adjP=0.0012
NDUFA4L2	NA	56901	ENSG00000185633	NDUFA4L2	NADH dehydrogenase (ubiquinone) 1 alpha subcomplex, 4-like 2
GALNT12	NA	79695	ENSG00000119514	GALNT12	UDP-N-acetyl-alpha-D-galactosamine:polypeptide N-acetylgalactosaminyltransferase 12 (GalNAc-T12)
PLCE1	NA	51196	ENSG00000138193	PLCE1	phospholipase C, epsilon 1
MAN1C1	NA	57134	ENSG00000117643	MAN1C1	mannosidase, alpha, class 1C, member 1
PHOSPHO1	NA	162466	ENSG00000173868	PHOSPHO1	phosphatase, orphan 1
CDS1	NA	1040	ENSG00000163624	CDS1	CDP-diacylglycerol synthase (phosphatidate cytidylyltransferase) 1
KYNU	NA	8942	ENSG00000115919	KYNU	kynureninase
A4GALT	NA	53947	NULL	A4GALT	alpha 1,4-galactosyltransferase
HSD11B1	NA	3290	ENSG00000117594	HSD11B1	hydroxysteroid (11-beta) dehydrogenase 1
P4HA3	NA	283208	ENSG00000149380	P4HA3	prolyl 4-hydroxylase, alpha polypeptide III
INPP4B	NA	8821	ENSG00000109452	INPP4B	inositol polyphosphate-4-phosphatase, type II, 105kDa
PTGS1	NA	5742	ENSG00000095303	PTGS1	prostaglandin-endoperoxide synthase 1 (prostaglandin G/H synthase and cyclooxygenase)
CKB	NA	1152	ENSG00000166165	CKB	creatine kinase, brain
ARSB	NA	411	ENSG00000113273	ARSB	arylsulfatase B
PTGES	NA	9536	ENSG00000148344	PTGES	prostaglandin E synthase
GLDC	NA	2731	ENSG00000178445	GLDC	glycine dehydrogenase (decarboxylating)
GCNT1	NA	2650	ENSG00000187210	GCNT1	glucosaminyl (N-acetyl) transferase 1, core 2
KEGG pathway----Melanogenesis----04916
C=101;O=5;E=0.53;R=9.41;rawP=0.0002;adjP=0.0020
EDNRB	NA	1910	ENSG00000136160	EDNRB	endothelin receptor type B
WNT9A	NA	7483	ENSG00000143816	WNT9A	wingless-type MMTV integration site family, member 9A
WNT16	NA	51384	ENSG00000002745	WNT16	wingless-type MMTV integration site family, member 16
FZD5	NA	7855	ENSG00000163251	FZD5	frizzled family receptor 5
ADCY2	NA	108	ENSG00000078295	ADCY2	adenylate cyclase 2 (brain)
KEGG pathway----MAPK signaling pathway----04010
C=268;O=7;E=1.41;R=4.96;rawP=0.0006;adjP=0.0033
RELB	NA	5971	ENSG00000104856	RELB	v-rel reticuloendotheliosis viral oncogene homolog B
FGFR3	NA	2261	ENSG00000068078	FGFR3	fibroblast growth factor receptor 3
NTF3	NA	4908	ENSG00000185652	NTF3	neurotrophin 3
NTRK2	NA	4915	ENSG00000148053	NTRK2	neurotrophic tyrosine kinase, receptor, type 2
CACNA1G	NA	8913	ENSG00000006283	CACNA1G	calcium channel, voltage-dependent, T type, alpha 1G subunit
DUSP5	NA	1847	ENSG00000138166	DUSP5	dual specificity phosphatase 5
MECOM	NA	2122	ENSG00000085276	MECOM	MDS1 and EVI1 complex locus
KEGG pathway----Bile secretion----04976
C=71;O=4;E=0.37;R=10.70;rawP=0.0006;adjP=0.0033
ABCC3	NA	8714	ENSG00000108846	ABCC3	ATP-binding cassette, sub-family C (CFTR/MRP), member 3
ABCB4	NA	5244	ENSG00000005471	ABCB4	ATP-binding cassette, sub-family B (MDR/TAP), member 4
ADCY2	NA	108	ENSG00000078295	ADCY2	adenylate cyclase 2 (brain)
ABCB1	NA	5243	ENSG00000085563	ABCB1	ATP-binding cassette, sub-family B (MDR/TAP), member 1
KEGG pathway----Pathways in cancer----05200
C=326;O=8;E=1.72;R=4.66;rawP=0.0004;adjP=0.0033
PGF	NA	5228	ENSG00000119630	PGF	placental growth factor
FGFR3	NA	2261	ENSG00000068078	FGFR3	fibroblast growth factor receptor 3
WNT9A	NA	7483	ENSG00000143816	WNT9A	wingless-type MMTV integration site family, member 9A
BIRC3	NA	330	ENSG00000023445	BIRC3	baculoviral IAP repeat containing 3
IL6	NA	3569	ENSG00000136244	IL6	interleukin 6 (interferon, beta 2)
WNT16	NA	51384	ENSG00000002745	WNT16	wingless-type MMTV integration site family, member 16
FZD5	NA	7855	ENSG00000163251	FZD5	frizzled family receptor 5
MECOM	NA	2122	ENSG00000085276	MECOM	MDS1 and EVI1 complex locus
KEGG pathway----Lysosome----04142
C=121;O=5;E=0.64;R=7.85;rawP=0.0005;adjP=0.0033
FUCA1	NA	2517	ENSG00000179163	FUCA1	fucosidase, alpha-L- 1, tissue
CTSS	NA	1520	ENSG00000163131	CTSS	cathepsin S
ARSB	NA	411	ENSG00000113273	ARSB	arylsulfatase B
CTSK	NA	1513	ENSG00000143387	CTSK	cathepsin K
CTSH	NA	1512	ENSG00000103811	CTSH	cathepsin H
KEGG pathway----Focal adhesion----04510
C=200;O=6;E=1.05;R=5.70;rawP=0.0007;adjP=0.0034
PGF	NA	5228	ENSG00000119630	PGF	placental growth factor
BIRC3	NA	330	ENSG00000023445	BIRC3	baculoviral IAP repeat containing 3
COMP	NA	1311	ENSG00000105664	COMP	cartilage oligomeric matrix protein
ITGA7	NA	3679	ENSG00000135424	ITGA7	integrin, alpha 7
IBSP	NA	3381	ENSG00000029559	IBSP	integrin-binding sialoprotein
COL6A6	NA	131873	ENSG00000206384	COL6A6	collagen, type VI, alpha 6
KEGG pathway----Hypertrophic cardiomyopathy (HCM)----05410
C=83;O=4;E=0.44;R=9.16;rawP=0.0010;adjP=0.0045
TNNC1	NA	7134	ENSG00000114854	TNNC1	troponin C type 1 (slow)
SGCA	NA	6442	ENSG00000108823	SGCA	sarcoglycan, alpha (50kDa dystrophin-associated glycoprotein)
ITGA7	NA	3679	ENSG00000135424	ITGA7	integrin, alpha 7
IL6	NA	3569	ENSG00000136244	IL6	interleukin 6 (interferon, beta 2)
KEGG pathway----ECM-receptor interaction----04512
C=85;O=4;E=0.45;R=8.94;rawP=0.0011;adjP=0.0045
COMP	NA	1311	ENSG00000105664	COMP	cartilage oligomeric matrix protein
ITGA7	NA	3679	ENSG00000135424	ITGA7	integrin, alpha 7
IBSP	NA	3381	ENSG00000029559	IBSP	integrin-binding sialoprotein
COL6A6	NA	131873	ENSG00000206384	COL6A6	collagen, type VI, alpha 6
KEGG pathway----Salivary secretion----04970
C=89;O=4;E=0.47;R=8.54;rawP=0.0013;adjP=0.0046
CST2	NA	1470	ENSG00000170369	CST2	cystatin SA
STATH	NA	6779	ENSG00000126549	STATH	statherin
ADCY2	NA	108	ENSG00000078295	ADCY2	adenylate cyclase 2 (brain)
CHRM3	NA	1131	ENSG00000133019	CHRM3	cholinergic receptor, muscarinic 3
KEGG pathway----Dilated cardiomyopathy----05414
C=90;O=4;E=0.47;R=8.44;rawP=0.0013;adjP=0.0046
TNNC1	NA	7134	ENSG00000114854	TNNC1	troponin C type 1 (slow)
SGCA	NA	6442	ENSG00000108823	SGCA	sarcoglycan, alpha (50kDa dystrophin-associated glycoprotein)
ITGA7	NA	3679	ENSG00000135424	ITGA7	integrin, alpha 7
ADCY2	NA	108	ENSG00000078295	ADCY2	adenylate cyclase 2 (brain)
