# Supplementary material for: Genome-wide RNA-Sequencing analysis identifies a distinct fibrosis gene signature in the conjunctiva after glaucoma surgery
Source: Sci Rep. 2017 Jul 17;7:5644. doi: 10.1038/s41598-017-05780-5 (PMC5514109; doi:10.1038/s41598-017-05780-5)
Supplement: Supplementary file 7 — S6 [file 41598_2017_5780_MOESM7_ESM.xls]

## Sheet: Sheet1
User data and parameters: User data: DE_filtered_FF_vs_NF_genenames.txt, Organism: hsapiens, Id Type: gene_symbol, Ref Set: entrezgene, Significance Level: .01, Statistics Test: Hypergeometric, MTC: BH, Minimum: 2
The results for each enriched gene set are listed in this table. For each gene set, the first row lists the gene set name, and corresponding Gene Set ID. The second row lists number of reference genes in the category (C), number of genes in the gene set and also in the category (O), expected number in the category (E), Ratio of enrichment (R), p value from hypergeometric test (rawP), and p value …
disease----Vascular Diseases----DB_ID:PA446021
C=357;O=15;E=1.88;R=7.98;rawP=9.38e-10;adjP=4.99e-07
ADRA2C	NA	152	ENSG00000184160	ADRA2C	adrenoceptor alpha 2C
MMP12	NA	4321	NULL	MMP12	matrix metallopeptidase 12 (macrophage elastase)
PGF	NA	5228	ENSG00000119630	PGF	placental growth factor
SERPING1	NA	710	ENSG00000149131	SERPING1	serpin peptidase inhibitor, clade G (C1 inhibitor), member 1
IL6	NA	3569	ENSG00000136244	IL6	interleukin 6 (interferon, beta 2)
PTGS1	NA	5742	ENSG00000095303	PTGS1	prostaglandin-endoperoxide synthase 1 (prostaglandin G/H synthase and cyclooxygenase)
HAS1	NA	3036	ENSG00000105509	HAS1	hyaluronan synthase 1
EDNRB	NA	1910	ENSG00000136160	EDNRB	endothelin receptor type B
PDE4D	NA	5144	ENSG00000113448	PDE4D	phosphodiesterase 4D, cAMP-specific
PROS1	NA	5627	ENSG00000184500	PROS1	protein S (alpha)
CORIN	NA	10699	ENSG00000145244	CORIN	corin, serine peptidase
CD34	NA	947	ENSG00000174059	CD34	CD34 molecule
HMOX1	NA	3162	ENSG00000100292	HMOX1	heme oxygenase (decycling) 1
SOD3	NA	6649	ENSG00000109610	SOD3	superoxide dismutase 3, extracellular
ANGPTL4	NA	51129	ENSG00000167772	ANGPTL4	angiopoietin-like 4
disease----Pain----DB_ID:PA445208
C=146;O=9;E=0.77;R=11.71;rawP=9.15e-08;adjP=2.43e-05
ADRA2C	NA	152	ENSG00000184160	ADRA2C	adrenoceptor alpha 2C
GAL	NA	51083	ENSG00000069482	GAL	galanin prepropeptide
SERPING1	NA	710	ENSG00000149131	SERPING1	serpin peptidase inhibitor, clade G (C1 inhibitor), member 1
IL6	NA	3569	ENSG00000136244	IL6	interleukin 6 (interferon, beta 2)
PTGS1	NA	5742	ENSG00000095303	PTGS1	prostaglandin-endoperoxide synthase 1 (prostaglandin G/H synthase and cyclooxygenase)
NTRK2	NA	4915	ENSG00000148053	NTRK2	neurotrophic tyrosine kinase, receptor, type 2
COMP	NA	1311	ENSG00000105664	COMP	cartilage oligomeric matrix protein
PTGES	NA	9536	ENSG00000148344	PTGES	prostaglandin E synthase
SCN3A	NA	6328	ENSG00000153253	SCN3A	sodium channel, voltage-gated, type III, alpha subunit
disease----Cardiovascular Diseases----DB_ID:PA443635
C=425;O=13;E=2.24;R=5.81;rawP=4.94e-07;adjP=8.76e-05
ADRA2C	NA	152	ENSG00000184160	ADRA2C	adrenoceptor alpha 2C
MMP12	NA	4321	NULL	MMP12	matrix metallopeptidase 12 (macrophage elastase)
TNNC1	NA	7134	ENSG00000114854	TNNC1	troponin C type 1 (slow)
PGF	NA	5228	ENSG00000119630	PGF	placental growth factor
SERPING1	NA	710	ENSG00000149131	SERPING1	serpin peptidase inhibitor, clade G (C1 inhibitor), member 1
IL6	NA	3569	ENSG00000136244	IL6	interleukin 6 (interferon, beta 2)
TBX1	NA	6899	ENSG00000184058	TBX1	T-box 1
PTGS1	NA	5742	ENSG00000095303	PTGS1	prostaglandin-endoperoxide synthase 1 (prostaglandin G/H synthase and cyclooxygenase)
EDNRB	NA	1910	ENSG00000136160	EDNRB	endothelin receptor type B
PDE4D	NA	5144	ENSG00000113448	PDE4D	phosphodiesterase 4D, cAMP-specific
PROS1	NA	5627	ENSG00000184500	PROS1	protein S (alpha)
CORIN	NA	10699	ENSG00000145244	CORIN	corin, serine peptidase
HMOX1	NA	3162	ENSG00000100292	HMOX1	heme oxygenase (decycling) 1
disease----Neoplasms----DB_ID:PA445062
C=854;O=18;E=4.50;R=4.00;rawP=7.75e-07;adjP=0.0001
PMEL	NA	6490	ENSG00000185664	PMEL	premelanosome protein
RASSF2	NA	9770	ENSG00000101265	RASSF2	Ras association (RalGDS/AF-6) domain family member 2
CHD5	NA	26038	ENSG00000116254	CHD5	chromodomain helicase DNA binding protein 5
WISP2	NA	8839	ENSG00000064205	WISP2	WNT1 inducible signaling pathway protein 2
MECOM	NA	2122	ENSG00000085276	MECOM	MDS1 and EVI1 complex locus
EPB41L3	NA	23136	ENSG00000082397	EPB41L3	erythrocyte membrane protein band 4.1-like 3
NOV	NA	4856	ENSG00000136999	NOV	nephroblastoma overexpressed
FGFR3	NA	2261	ENSG00000068078	FGFR3	fibroblast growth factor receptor 3
PLAU	NA	5328	ENSG00000122861	PLAU	plasminogen activator, urokinase
IGFBP5	NA	3488	ENSG00000115461	IGFBP5	insulin-like growth factor binding protein 5
ABCB1	NA	5243	ENSG00000085563	ABCB1	ATP-binding cassette, sub-family B (MDR/TAP), member 1
ABCC3	NA	8714	ENSG00000108846	ABCC3	ATP-binding cassette, sub-family C (CFTR/MRP), member 3
EPHB6	NA	2051	ENSG00000106123	EPHB6	EPH receptor B6
PPP1R13L	NA	10848	ENSG00000104881	PPP1R13L	protein phosphatase 1, regulatory subunit 13 like
NCAM1	NA	4684	ENSG00000149294	NCAM1	neural cell adhesion molecule 1
CD34	NA	947	ENSG00000174059	CD34	CD34 molecule
ETV1	NA	2115	ENSG00000006468	ETV1	ets variant 1
MYB	NA	4602	ENSG00000118513	MYB	v-myb myeloblastosis viral oncogene homolog (avian)
disease----cancer or viral infections----DB_ID:PA128407012
C=951;O=18;E=5.01;R=3.60;rawP=3.49e-06;adjP=0.0002
BIRC3	NA	330	ENSG00000023445	BIRC3	baculoviral IAP repeat containing 3
PMEL	NA	6490	ENSG00000185664	PMEL	premelanosome protein
RASSF2	NA	9770	ENSG00000101265	RASSF2	Ras association (RalGDS/AF-6) domain family member 2
PHLPP1	NA	23239	ENSG00000081913	PHLPP1	PH domain and leucine rich repeat protein phosphatase 1
CHD5	NA	26038	ENSG00000116254	CHD5	chromodomain helicase DNA binding protein 5
WISP2	NA	8839	ENSG00000064205	WISP2	WNT1 inducible signaling pathway protein 2
MECOM	NA	2122	ENSG00000085276	MECOM	MDS1 and EVI1 complex locus
EPB41L3	NA	23136	ENSG00000082397	EPB41L3	erythrocyte membrane protein band 4.1-like 3
NOV	NA	4856	ENSG00000136999	NOV	nephroblastoma overexpressed
FGFR3	NA	2261	ENSG00000068078	FGFR3	fibroblast growth factor receptor 3
PLAU	NA	5328	ENSG00000122861	PLAU	plasminogen activator, urokinase
ABCB1	NA	5243	ENSG00000085563	ABCB1	ATP-binding cassette, sub-family B (MDR/TAP), member 1
ABCC3	NA	8714	ENSG00000108846	ABCC3	ATP-binding cassette, sub-family C (CFTR/MRP), member 3
EPHB6	NA	2051	ENSG00000106123	EPHB6	EPH receptor B6
PPP1R13L	NA	10848	ENSG00000104881	PPP1R13L	protein phosphatase 1, regulatory subunit 13 like
CD34	NA	947	ENSG00000174059	CD34	CD34 molecule
ETV1	NA	2115	ENSG00000006468	ETV1	ets variant 1
MYB	NA	4602	ENSG00000118513	MYB	v-myb myeloblastosis viral oncogene homolog (avian)
disease----thrombolytic disease----DB_ID:PA447241
C=72;O=6;E=0.38;R=15.83;rawP=2.33e-06;adjP=0.0002
PTGS1	NA	5742	ENSG00000095303	PTGS1	prostaglandin-endoperoxide synthase 1 (prostaglandin G/H synthase and cyclooxygenase)
SERPINI1	NA	5274	ENSG00000163536	SERPINI1	serpin peptidase inhibitor, clade I (neuroserpin), member 1
PROS1	NA	5627	ENSG00000184500	PROS1	protein S (alpha)
MMP10	NA	4319	ENSG00000166670	MMP10	matrix metallopeptidase 10 (stromelysin 2)
PLAU	NA	5328	ENSG00000122861	PLAU	plasminogen activator, urokinase
ANGPTL4	NA	51129	ENSG00000167772	ANGPTL4	angiopoietin-like 4
disease----Obstetric Labor Complications----DB_ID:PA444703
C=212;O=9;E=1.12;R=8.07;rawP=2.11e-06;adjP=0.0002
PGF	NA	5228	ENSG00000119630	PGF	placental growth factor
MMP10	NA	4319	ENSG00000166670	MMP10	matrix metallopeptidase 10 (stromelysin 2)
IL6	NA	3569	ENSG00000136244	IL6	interleukin 6 (interferon, beta 2)
HSD11B1	NA	3290	ENSG00000117594	HSD11B1	hydroxysteroid (11-beta) dehydrogenase 1
PTGS1	NA	5742	ENSG00000095303	PTGS1	prostaglandin-endoperoxide synthase 1 (prostaglandin G/H synthase and cyclooxygenase)
SOD3	NA	6649	ENSG00000109610	SOD3	superoxide dismutase 3, extracellular
F2R	NA	2149	ENSG00000181104	F2R	coagulation factor II (thrombin) receptor
PTGES	NA	9536	ENSG00000148344	PTGES	prostaglandin E synthase
TCN2	NA	6948	ENSG00000185339	TCN2	transcobalamin II
disease----Hypertension----DB_ID:PA444552
C=227;O=9;E=1.19;R=7.53;rawP=3.68e-06;adjP=0.0002
ADRA2C	NA	152	ENSG00000184160	ADRA2C	adrenoceptor alpha 2C
PGF	NA	5228	ENSG00000119630	PGF	placental growth factor
IL6	NA	3569	ENSG00000136244	IL6	interleukin 6 (interferon, beta 2)
HSD11B1	NA	3290	ENSG00000117594	HSD11B1	hydroxysteroid (11-beta) dehydrogenase 1
EDNRB	NA	1910	ENSG00000136160	EDNRB	endothelin receptor type B
PDE4D	NA	5144	ENSG00000113448	PDE4D	phosphodiesterase 4D, cAMP-specific
CORIN	NA	10699	ENSG00000145244	CORIN	corin, serine peptidase
SOD3	NA	6649	ENSG00000109610	SOD3	superoxide dismutase 3, extracellular
HMOX1	NA	3162	ENSG00000100292	HMOX1	heme oxygenase (decycling) 1
disease----Chorioamnionitis----DB_ID:PA443719
C=167;O=8;E=0.88;R=9.10;rawP=3.21e-06;adjP=0.0002
MMP12	NA	4321	NULL	MMP12	matrix metallopeptidase 12 (macrophage elastase)
PGF	NA	5228	ENSG00000119630	PGF	placental growth factor
MMP10	NA	4319	ENSG00000166670	MMP10	matrix metallopeptidase 10 (stromelysin 2)
PLAU	NA	5328	ENSG00000122861	PLAU	plasminogen activator, urokinase
IL6	NA	3569	ENSG00000136244	IL6	interleukin 6 (interferon, beta 2)
PTGS1	NA	5742	ENSG00000095303	PTGS1	prostaglandin-endoperoxide synthase 1 (prostaglandin G/H synthase and cyclooxygenase)
PROS1	NA	5627	ENSG00000184500	PROS1	protein S (alpha)
SOD3	NA	6649	ENSG00000109610	SOD3	superoxide dismutase 3, extracellular
disease----Osteoarthritis, Knee----DB_ID:PA447021
C=70;O=6;E=0.37;R=16.28;rawP=1.97e-06;adjP=0.0002
FRZB	NA	2487	ENSG00000162998	FRZB	frizzled-related protein
COMP	NA	1311	ENSG00000105664	COMP	cartilage oligomeric matrix protein
CTSK	NA	1513	ENSG00000143387	CTSK	cathepsin K
PTGES	NA	9536	ENSG00000148344	PTGES	prostaglandin E synthase
IL6	NA	3569	ENSG00000136244	IL6	interleukin 6 (interferon, beta 2)
IGFBP5	NA	3488	ENSG00000115461	IGFBP5	insulin-like growth factor binding protein 5
disease----Cerebrovascular Disorders----DB_ID:PA443678
C=171;O=8;E=0.90;R=8.89;rawP=3.83e-06;adjP=0.0002
IL6	NA	3569	ENSG00000136244	IL6	interleukin 6 (interferon, beta 2)
SERPINI1	NA	5274	ENSG00000163536	SERPINI1	serpin peptidase inhibitor, clade I (neuroserpin), member 1
CST2	NA	1470	ENSG00000170369	CST2	cystatin SA
PROS1	NA	5627	ENSG00000184500	PROS1	protein S (alpha)
PDE4D	NA	5144	ENSG00000113448	PDE4D	phosphodiesterase 4D, cAMP-specific
CD34	NA	947	ENSG00000174059	CD34	CD34 molecule
HMOX1	NA	3162	ENSG00000100292	HMOX1	heme oxygenase (decycling) 1
TCN2	NA	6948	ENSG00000185339	TCN2	transcobalamin II
disease----Musculoskeletal Diseases----DB_ID:PA445001
C=462;O=12;E=2.43;R=4.93;rawP=7.25e-06;adjP=0.0003
FGFR3	NA	2261	ENSG00000068078	FGFR3	fibroblast growth factor receptor 3
SGCA	NA	6442	ENSG00000108823	SGCA	sarcoglycan, alpha (50kDa dystrophin-associated glycoprotein)
NOV	NA	4856	ENSG00000136999	NOV	nephroblastoma overexpressed
IL33	NA	90865	ENSG00000137033	IL33	interleukin 33
FRZB	NA	2487	ENSG00000162998	FRZB	frizzled-related protein
IL6	NA	3569	ENSG00000136244	IL6	interleukin 6 (interferon, beta 2)
TBX1	NA	6899	ENSG00000184058	TBX1	T-box 1
LRP4	NA	4038	ENSG00000134569	LRP4	low density lipoprotein receptor-related protein 4
CTSK	NA	1513	ENSG00000143387	CTSK	cathepsin K
COMP	NA	1311	ENSG00000105664	COMP	cartilage oligomeric matrix protein
PTGES	NA	9536	ENSG00000148344	PTGES	prostaglandin E synthase
IBSP	NA	3381	ENSG00000029559	IBSP	integrin-binding sialoprotein
disease----Meningioma----DB_ID:PA444913
C=86;O=6;E=0.45;R=13.25;rawP=6.59e-06;adjP=0.0003
EPB41L3	NA	23136	ENSG00000082397	EPB41L3	erythrocyte membrane protein band 4.1-like 3
TMEM30B	NA	161291	ENSG00000182107	TMEM30B	transmembrane protein 30B
PLAU	NA	5328	ENSG00000122861	PLAU	plasminogen activator, urokinase
SOD3	NA	6649	ENSG00000109610	SOD3	superoxide dismutase 3, extracellular
NCF2	NA	4688	ENSG00000116701	NCF2	neutrophil cytosolic factor 2
TCN2	NA	6948	ENSG00000185339	TCN2	transcobalamin II
disease----Adhesion----DB_ID:PA443275
C=647;O=14;E=3.41;R=4.11;rawP=1.00e-05;adjP=0.0004
NOV	NA	4856	ENSG00000136999	NOV	nephroblastoma overexpressed
EPB41L3	NA	23136	ENSG00000082397	EPB41L3	erythrocyte membrane protein band 4.1-like 3
CYTIP	NA	9595	ENSG00000115165	CYTIP	cytohesin 1 interacting protein
PCDHB7	NA	56129	ENSG00000113212	PCDHB7	protocadherin beta 7
PLAU	NA	5328	ENSG00000122861	PLAU	plasminogen activator, urokinase
ITGA7	NA	3679	ENSG00000135424	ITGA7	integrin, alpha 7
MFGE8	NA	4240	ENSG00000140545	MFGE8	milk fat globule-EGF factor 8 protein
EFNA1	NA	1942	ENSG00000169242	EFNA1	ephrin-A1
NCAM1	NA	4684	ENSG00000149294	NCAM1	neural cell adhesion molecule 1
CD34	NA	947	ENSG00000174059	CD34	CD34 molecule
F2R	NA	2149	ENSG00000181104	F2R	coagulation factor II (thrombin) receptor
FBLN1	NA	2192	ENSG00000077942	FBLN1	fibulin 1
GCNT1	NA	2650	ENSG00000187210	GCNT1	glucosaminyl (N-acetyl) transferase 1, core 2
IBSP	NA	3381	ENSG00000029559	IBSP	integrin-binding sialoprotein
disease----Colic----DB_ID:PA443748
C=9;O=3;E=0.05;R=63.33;rawP=1.18e-05;adjP=0.0004
CTSS	NA	1520	ENSG00000163131	CTSS	cathepsin S
ABCB4	NA	5244	ENSG00000005471	ABCB4	ATP-binding cassette, sub-family B (MDR/TAP), member 4
CTSK	NA	1513	ENSG00000143387	CTSK	cathepsin K
disease----Ischemia----DB_ID:PA444645
C=146;O=7;E=0.77;R=9.11;rawP=1.33e-05;adjP=0.0004
PGF	NA	5228	ENSG00000119630	PGF	placental growth factor
SERPINI1	NA	5274	ENSG00000163536	SERPINI1	serpin peptidase inhibitor, clade I (neuroserpin), member 1
HSPB6	NA	126393	ENSG00000004776	HSPB6	heat shock protein, alpha-crystallin-related, B6
PDE4D	NA	5144	ENSG00000113448	PDE4D	phosphodiesterase 4D, cAMP-specific
CD34	NA	947	ENSG00000174059	CD34	CD34 molecule
HMOX1	NA	3162	ENSG00000100292	HMOX1	heme oxygenase (decycling) 1
IL6	NA	3569	ENSG00000136244	IL6	interleukin 6 (interferon, beta 2)
disease----Fractures, Bone----DB_ID:PA444222
C=98;O=6;E=0.52;R=11.63;rawP=1.40e-05;adjP=0.0004
FRZB	NA	2487	ENSG00000162998	FRZB	frizzled-related protein
CTSK	NA	1513	ENSG00000143387	CTSK	cathepsin K
IL6	NA	3569	ENSG00000136244	IL6	interleukin 6 (interferon, beta 2)
LRP4	NA	4038	ENSG00000134569	LRP4	low density lipoprotein receptor-related protein 4
BMPR1B	NA	658	ENSG00000138696	BMPR1B	bone morphogenetic protein receptor, type IB
IBSP	NA	3381	ENSG00000029559	IBSP	integrin-binding sialoprotein
disease----Dermal cellular nevus----DB_ID:PA165108610
C=10;O=3;E=0.05;R=57.00;rawP=1.68e-05;adjP=0.0004
PGF	NA	5228	ENSG00000119630	PGF	placental growth factor
PMEL	NA	6490	ENSG00000185664	PMEL	premelanosome protein
CHRM3	NA	1131	ENSG00000133019	CHRM3	cholinergic receptor, muscarinic 3
disease----Osteoarthritis----DB_ID:PA445174
C=146;O=7;E=0.77;R=9.11;rawP=1.33e-05;adjP=0.0004
IL33	NA	90865	ENSG00000137033	IL33	interleukin 33
FRZB	NA	2487	ENSG00000162998	FRZB	frizzled-related protein
COMP	NA	1311	ENSG00000105664	COMP	cartilage oligomeric matrix protein
CTSK	NA	1513	ENSG00000143387	CTSK	cathepsin K
PTGES	NA	9536	ENSG00000148344	PTGES	prostaglandin E synthase
IL6	NA	3569	ENSG00000136244	IL6	interleukin 6 (interferon, beta 2)
CHI3L2	NA	1117	ENSG00000064886	CHI3L2	chitinase 3-like 2
disease----Anencephaly----DB_ID:PA443357
C=26;O=4;E=0.14;R=29.23;rawP=1.02e-05;adjP=0.0004
CKB	NA	1152	ENSG00000166165	CKB	creatine kinase, brain
FOLR1	NA	2348	ENSG00000110195	FOLR1	folate receptor 1 (adult)
TCN2	NA	6948	ENSG00000185339	TCN2	transcobalamin II
GLDC	NA	2731	ENSG00000178445	GLDC	glycine dehydrogenase (decarboxylating)
disease----Lung Diseases----DB_ID:PA444814
C=354;O=10;E=1.86;R=5.37;rawP=2.08e-05;adjP=0.0005
MMP12	NA	4321	NULL	MMP12	matrix metallopeptidase 12 (macrophage elastase)
CCL28	NA	56477	ENSG00000151882	CCL28	chemokine (C-C motif) ligand 28
EPB41L3	NA	23136	ENSG00000082397	EPB41L3	erythrocyte membrane protein band 4.1-like 3
IL33	NA	90865	ENSG00000137033	IL33	interleukin 33
HNMT	NA	3176	ENSG00000150540	HNMT	histamine N-methyltransferase
IL6	NA	3569	ENSG00000136244	IL6	interleukin 6 (interferon, beta 2)
PPP1R13L	NA	10848	ENSG00000104881	PPP1R13L	protein phosphatase 1, regulatory subunit 13 like
ZMYND10	NA	51364	ENSG00000004838	ZMYND10	zinc finger, MYND-type containing 10
SOD3	NA	6649	ENSG00000109610	SOD3	superoxide dismutase 3, extracellular
HMOX1	NA	3162	ENSG00000100292	HMOX1	heme oxygenase (decycling) 1
disease----Inflammation----DB_ID:PA444620
C=435;O=11;E=2.29;R=4.80;rawP=2.24e-05;adjP=0.0005
MMP12	NA	4321	NULL	MMP12	matrix metallopeptidase 12 (macrophage elastase)
IL36B	NA	27177	ENSG00000136696	IL36B	interleukin 36, beta
PGF	NA	5228	ENSG00000119630	PGF	placental growth factor
IL33	NA	90865	ENSG00000137033	IL33	interleukin 33
PLAU	NA	5328	ENSG00000122861	PLAU	plasminogen activator, urokinase
IL6	NA	3569	ENSG00000136244	IL6	interleukin 6 (interferon, beta 2)
PTGS1	NA	5742	ENSG00000095303	PTGS1	prostaglandin-endoperoxide synthase 1 (prostaglandin G/H synthase and cyclooxygenase)
HMOX1	NA	3162	ENSG00000100292	HMOX1	heme oxygenase (decycling) 1
S1PR1	NA	1901	ENSG00000170989	S1PR1	sphingosine-1-phosphate receptor 1
F2R	NA	2149	ENSG00000181104	F2R	coagulation factor II (thrombin) receptor
PTGES	NA	9536	ENSG00000148344	PTGES	prostaglandin E synthase
disease----Edema----DB_ID:PA443994
C=63;O=5;E=0.33;R=15.08;rawP=2.12e-05;adjP=0.0005
PGF	NA	5228	ENSG00000119630	PGF	placental growth factor
SERPING1	NA	710	ENSG00000149131	SERPING1	serpin peptidase inhibitor, clade G (C1 inhibitor), member 1
S1PR1	NA	1901	ENSG00000170989	S1PR1	sphingosine-1-phosphate receptor 1
IL6	NA	3569	ENSG00000136244	IL6	interleukin 6 (interferon, beta 2)
PLCE1	NA	51196	ENSG00000138193	PLCE1	phospholipase C, epsilon 1
disease----Preterm rupture of membranes----DB_ID:PA165108606
C=160;O=7;E=0.84;R=8.31;rawP=2.41e-05;adjP=0.0005
MMP12	NA	4321	NULL	MMP12	matrix metallopeptidase 12 (macrophage elastase)
PGF	NA	5228	ENSG00000119630	PGF	placental growth factor
PTGS1	NA	5742	ENSG00000095303	PTGS1	prostaglandin-endoperoxide synthase 1 (prostaglandin G/H synthase and cyclooxygenase)
PROS1	NA	5627	ENSG00000184500	PROS1	protein S (alpha)
MMP10	NA	4319	ENSG00000166670	MMP10	matrix metallopeptidase 10 (stromelysin 2)
SOD3	NA	6649	ENSG00000109610	SOD3	superoxide dismutase 3, extracellular
IL6	NA	3569	ENSG00000136244	IL6	interleukin 6 (interferon, beta 2)
disease----Neoplasm Invasiveness----DB_ID:PA445057
C=298;O=9;E=1.57;R=5.74;rawP=3.22e-05;adjP=0.0006
MMP12	NA	4321	NULL	MMP12	matrix metallopeptidase 12 (macrophage elastase)
NOV	NA	4856	ENSG00000136999	NOV	nephroblastoma overexpressed
MMP10	NA	4319	ENSG00000166670	MMP10	matrix metallopeptidase 10 (stromelysin 2)
PLAU	NA	5328	ENSG00000122861	PLAU	plasminogen activator, urokinase
EPHB6	NA	2051	ENSG00000106123	EPHB6	EPH receptor B6
ETV1	NA	2115	ENSG00000006468	ETV1	ets variant 1
NTRK2	NA	4915	ENSG00000148053	NTRK2	neurotrophic tyrosine kinase, receptor, type 2
F2R	NA	2149	ENSG00000181104	F2R	coagulation factor II (thrombin) receptor
WISP2	NA	8839	ENSG00000064205	WISP2	WNT1 inducible signaling pathway protein 2
disease----Osteoporosis----DB_ID:PA445190
C=115;O=6;E=0.61;R=9.91;rawP=3.47e-05;adjP=0.0006
WNT16	NA	51384	ENSG00000002745	WNT16	wingless-type MMTV integration site family, member 16
CTSK	NA	1513	ENSG00000143387	CTSK	cathepsin K
IL6	NA	3569	ENSG00000136244	IL6	interleukin 6 (interferon, beta 2)
HSD11B1	NA	3290	ENSG00000117594	HSD11B1	hydroxysteroid (11-beta) dehydrogenase 1
LRP4	NA	4038	ENSG00000134569	LRP4	low density lipoprotein receptor-related protein 4
IBSP	NA	3381	ENSG00000029559	IBSP	integrin-binding sialoprotein
disease----Respiratory Tract Diseases----DB_ID:PA445525
C=373;O=10;E=1.96;R=5.09;rawP=3.24e-05;adjP=0.0006
MMP12	NA	4321	NULL	MMP12	matrix metallopeptidase 12 (macrophage elastase)
CCL28	NA	56477	ENSG00000151882	CCL28	chemokine (C-C motif) ligand 28
EPB41L3	NA	23136	ENSG00000082397	EPB41L3	erythrocyte membrane protein band 4.1-like 3
IL33	NA	90865	ENSG00000137033	IL33	interleukin 33
HNMT	NA	3176	ENSG00000150540	HNMT	histamine N-methyltransferase
IL6	NA	3569	ENSG00000136244	IL6	interleukin 6 (interferon, beta 2)
PPP1R13L	NA	10848	ENSG00000104881	PPP1R13L	protein phosphatase 1, regulatory subunit 13 like
ZMYND10	NA	51364	ENSG00000004838	ZMYND10	zinc finger, MYND-type containing 10
SOD3	NA	6649	ENSG00000109610	SOD3	superoxide dismutase 3, extracellular
HMOX1	NA	3162	ENSG00000100292	HMOX1	heme oxygenase (decycling) 1
disease----Breast Neoplasms----DB_ID:PA443560
C=377;O=10;E=1.98;R=5.04;rawP=3.54e-05;adjP=0.0006
EPB41L3	NA	23136	ENSG00000082397	EPB41L3	erythrocyte membrane protein band 4.1-like 3
PLAU	NA	5328	ENSG00000122861	PLAU	plasminogen activator, urokinase
EEF1A2	NA	1917	ENSG00000101210	EEF1A2	eukaryotic translation elongation factor 1 alpha 2
IGFBP5	NA	3488	ENSG00000115461	IGFBP5	insulin-like growth factor binding protein 5
ABCB1	NA	5243	ENSG00000085563	ABCB1	ATP-binding cassette, sub-family B (MDR/TAP), member 1
EPHB6	NA	2051	ENSG00000106123	EPHB6	EPH receptor B6
PPP1R13L	NA	10848	ENSG00000104881	PPP1R13L	protein phosphatase 1, regulatory subunit 13 like
MYB	NA	4602	ENSG00000118513	MYB	v-myb myeloblastosis viral oncogene homolog (avian)
IBSP	NA	3381	ENSG00000029559	IBSP	integrin-binding sialoprotein
WISP2	NA	8839	ENSG00000064205	WISP2	WNT1 inducible signaling pathway protein 2
disease----Neuroblastoma----DB_ID:PA445100
C=229;O=8;E=1.21;R=6.64;rawP=3.19e-05;adjP=0.0006
LMO3	NA	55885	ENSG00000048540	LMO3	LIM domain only 3 (rhombotin-like 2)
SCG2	NA	7857	ENSG00000171951	SCG2	secretogranin II
IGFBP5	NA	3488	ENSG00000115461	IGFBP5	insulin-like growth factor binding protein 5
EPHB6	NA	2051	ENSG00000106123	EPHB6	EPH receptor B6
NCAM1	NA	4684	ENSG00000149294	NCAM1	neural cell adhesion molecule 1
NTRK2	NA	4915	ENSG00000148053	NTRK2	neurotrophic tyrosine kinase, receptor, type 2
CHD5	NA	26038	ENSG00000116254	CHD5	chromodomain helicase DNA binding protein 5
CHRM3	NA	1131	ENSG00000133019	CHRM3	cholinergic receptor, muscarinic 3
disease----Pregnancy Complications----DB_ID:PA445403
C=239;O=8;E=1.26;R=6.36;rawP=4.31e-05;adjP=0.0008
PGF	NA	5228	ENSG00000119630	PGF	placental growth factor
IL6	NA	3569	ENSG00000136244	IL6	interleukin 6 (interferon, beta 2)
DLX3	NA	1747	ENSG00000064195	DLX3	distal-less homeobox 3
PTGS1	NA	5742	ENSG00000095303	PTGS1	prostaglandin-endoperoxide synthase 1 (prostaglandin G/H synthase and cyclooxygenase)
ABCB4	NA	5244	ENSG00000005471	ABCB4	ATP-binding cassette, sub-family B (MDR/TAP), member 4
PROS1	NA	5627	ENSG00000184500	PROS1	protein S (alpha)
PTGES	NA	9536	ENSG00000148344	PTGES	prostaglandin E synthase
TCN2	NA	6948	ENSG00000185339	TCN2	transcobalamin II
disease----Choriocarcinoma----DB_ID:PA443720
C=74;O=5;E=0.39;R=12.84;rawP=4.63e-05;adjP=0.0008
PGF	NA	5228	ENSG00000119630	PGF	placental growth factor
NOV	NA	4856	ENSG00000136999	NOV	nephroblastoma overexpressed
NTRK2	NA	4915	ENSG00000148053	NTRK2	neurotrophic tyrosine kinase, receptor, type 2
FOLR1	NA	2348	ENSG00000110195	FOLR1	folate receptor 1 (adult)
DLX3	NA	1747	ENSG00000064195	DLX3	distal-less homeobox 3
disease----Hemostatic Disorders----DB_ID:PA446895
C=126;O=6;E=0.66;R=9.05;rawP=5.79e-05;adjP=0.0010
FGFR3	NA	2261	ENSG00000068078	FGFR3	fibroblast growth factor receptor 3
HAS1	NA	3036	ENSG00000105509	HAS1	hyaluronan synthase 1
PPP1R13L	NA	10848	ENSG00000104881	PPP1R13L	protein phosphatase 1, regulatory subunit 13 like
NCAM1	NA	4684	ENSG00000149294	NCAM1	neural cell adhesion molecule 1
IL6	NA	3569	ENSG00000136244	IL6	interleukin 6 (interferon, beta 2)
ABCB1	NA	5243	ENSG00000085563	ABCB1	ATP-binding cassette, sub-family B (MDR/TAP), member 1
disease----Ulcer----DB_ID:PA445973
C=41;O=4;E=0.22;R=18.54;rawP=6.50e-05;adjP=0.0010
PTGS1	NA	5742	ENSG00000095303	PTGS1	prostaglandin-endoperoxide synthase 1 (prostaglandin G/H synthase and cyclooxygenase)
HNMT	NA	3176	ENSG00000150540	HNMT	histamine N-methyltransferase
IL6	NA	3569	ENSG00000136244	IL6	interleukin 6 (interferon, beta 2)
ABCB1	NA	5243	ENSG00000085563	ABCB1	ATP-binding cassette, sub-family B (MDR/TAP), member 1
disease----Glomerulonephritis----DB_ID:PA444287
C=89;O=5;E=0.47;R=10.67;rawP=0.0001;adjP=0.0012
PTPRQ	NA	374462	ENSG00000139304	PTPRQ	protein tyrosine phosphatase, receptor type, Q
ST6GALNAC2	NA	10610	ENSG00000070731	ST6GALNAC2	ST6 (alpha-N-acetyl-neuraminyl-2,3-beta-galactosyl-1,3)-N-acetylgalactosaminide alpha-2,6-sialyltransferase 2
SYNPO	NA	11346	ENSG00000171992	SYNPO	synaptopodin
SERPINB7	NA	8710	ENSG00000166396	SERPINB7	serpin peptidase inhibitor, clade B (ovalbumin), member 7
PLCE1	NA	51196	ENSG00000138193	PLCE1	phospholipase C, epsilon 1
disease----Sarcoma----DB_ID:PA445594
C=206;O=7;E=1.08;R=6.46;rawP=0.0001;adjP=0.0012
NOV	NA	4856	ENSG00000136999	NOV	nephroblastoma overexpressed
RBPJ	NA	3516	ENSG00000168214	RBPJ	recombination signal binding protein for immunoglobulin kappa J region
CD34	NA	947	ENSG00000174059	CD34	CD34 molecule
MYOCD	NA	93649	ENSG00000141052	MYOCD	myocardin
ETV1	NA	2115	ENSG00000006468	ETV1	ets variant 1
FOLR1	NA	2348	ENSG00000110195	FOLR1	folate receptor 1 (adult)
SSX2IP	NA	117178	ENSG00000117155	SSX2IP	synovial sarcoma, X breakpoint 2 interacting protein
disease----Fetal Diseases----DB_ID:PA444170
C=149;O=6;E=0.78;R=7.65;rawP=0.0001;adjP=0.0012
PGF	NA	5228	ENSG00000119630	PGF	placental growth factor
PTGS1	NA	5742	ENSG00000095303	PTGS1	prostaglandin-endoperoxide synthase 1 (prostaglandin G/H synthase and cyclooxygenase)
FGFR3	NA	2261	ENSG00000068078	FGFR3	fibroblast growth factor receptor 3
CD34	NA	947	ENSG00000174059	CD34	CD34 molecule
SOD3	NA	6649	ENSG00000109610	SOD3	superoxide dismutase 3, extracellular
IL6	NA	3569	ENSG00000136244	IL6	interleukin 6 (interferon, beta 2)
disease----Leukemia, Myeloid, Acute----DB_ID:PA444760
C=208;O=7;E=1.09;R=6.39;rawP=0.0001;adjP=0.0012
TET3	NA	200424	ENSG00000187605	TET3	tet methylcytosine dioxygenase 3
CD34	NA	947	ENSG00000174059	CD34	CD34 molecule
NCAM1	NA	4684	ENSG00000149294	NCAM1	neural cell adhesion molecule 1
SSX2IP	NA	117178	ENSG00000117155	SSX2IP	synovial sarcoma, X breakpoint 2 interacting protein
ABCB1	NA	5243	ENSG00000085563	ABCB1	ATP-binding cassette, sub-family B (MDR/TAP), member 1
MYB	NA	4602	ENSG00000118513	MYB	v-myb myeloblastosis viral oncogene homolog (avian)
MECOM	NA	2122	ENSG00000085276	MECOM	MDS1 and EVI1 complex locus
disease----Multiple Myeloma----DB_ID:PA444985
C=132;O=6;E=0.69;R=8.64;rawP=7.50e-05;adjP=0.0012
FGFR3	NA	2261	ENSG00000068078	FGFR3	fibroblast growth factor receptor 3
HAS1	NA	3036	ENSG00000105509	HAS1	hyaluronan synthase 1
PPP1R13L	NA	10848	ENSG00000104881	PPP1R13L	protein phosphatase 1, regulatory subunit 13 like
NCAM1	NA	4684	ENSG00000149294	NCAM1	neural cell adhesion molecule 1
IL6	NA	3569	ENSG00000136244	IL6	interleukin 6 (interferon, beta 2)
ABCB1	NA	5243	ENSG00000085563	ABCB1	ATP-binding cassette, sub-family B (MDR/TAP), member 1
disease----Wounds and Injuries----DB_ID:PA446079
C=90;O=5;E=0.47;R=10.55;rawP=0.0001;adjP=0.0012
NTF3	NA	4908	ENSG00000185652	NTF3	neurotrophin 3
CD34	NA	947	ENSG00000174059	CD34	CD34 molecule
IL6	NA	3569	ENSG00000136244	IL6	interleukin 6 (interferon, beta 2)
LRP4	NA	4038	ENSG00000134569	LRP4	low density lipoprotein receptor-related protein 4
IBSP	NA	3381	ENSG00000029559	IBSP	integrin-binding sialoprotein
disease----Rupture----DB_ID:PA445582
C=148;O=6;E=0.78;R=7.70;rawP=0.0001;adjP=0.0012
MMP12	NA	4321	NULL	MMP12	matrix metallopeptidase 12 (macrophage elastase)
PGF	NA	5228	ENSG00000119630	PGF	placental growth factor
MMP10	NA	4319	ENSG00000166670	MMP10	matrix metallopeptidase 10 (stromelysin 2)
PLAU	NA	5328	ENSG00000122861	PLAU	plasminogen activator, urokinase
PTGES	NA	9536	ENSG00000148344	PTGES	prostaglandin E synthase
IL6	NA	3569	ENSG00000136244	IL6	interleukin 6 (interferon, beta 2)
disease----Peripheral Vascular Diseases----DB_ID:PA153619833
C=50;O=4;E=0.26;R=15.20;rawP=0.0001;adjP=0.0012
ADRA2C	NA	152	ENSG00000184160	ADRA2C	adrenoceptor alpha 2C
PROS1	NA	5627	ENSG00000184500	PROS1	protein S (alpha)
CD34	NA	947	ENSG00000174059	CD34	CD34 molecule
IL6	NA	3569	ENSG00000136244	IL6	interleukin 6 (interferon, beta 2)
disease----Arteriosclerosis----DB_ID:PA443425
C=214;O=7;E=1.13;R=6.21;rawP=0.0001;adjP=0.0012
MMP12	NA	4321	NULL	MMP12	matrix metallopeptidase 12 (macrophage elastase)
PTGS1	NA	5742	ENSG00000095303	PTGS1	prostaglandin-endoperoxide synthase 1 (prostaglandin G/H synthase and cyclooxygenase)
PDE4D	NA	5144	ENSG00000113448	PDE4D	phosphodiesterase 4D, cAMP-specific
HMOX1	NA	3162	ENSG00000100292	HMOX1	heme oxygenase (decycling) 1
SOD3	NA	6649	ENSG00000109610	SOD3	superoxide dismutase 3, extracellular
IL6	NA	3569	ENSG00000136244	IL6	interleukin 6 (interferon, beta 2)
ANGPTL4	NA	51129	ENSG00000167772	ANGPTL4	angiopoietin-like 4
disease----Epilepsy----DB_ID:PA444065
C=201;O=7;E=1.06;R=6.62;rawP=0.0001;adjP=0.0012
PPP1R3C	NA	5507	ENSG00000119938	PPP1R3C	protein phosphatase 1, regulatory subunit 3C
SERPINI1	NA	5274	ENSG00000163536	SERPINI1	serpin peptidase inhibitor, clade I (neuroserpin), member 1
SLC1A3	NA	6507	ENSG00000079215	SLC1A3	solute carrier family 1 (glial high affinity glutamate transporter), member 3
CACNA1G	NA	8913	ENSG00000006283	CACNA1G	calcium channel, voltage-dependent, T type, alpha 1G subunit
SCN3A	NA	6328	ENSG00000153253	SCN3A	sodium channel, voltage-gated, type III, alpha subunit
ABCB1	NA	5243	ENSG00000085563	ABCB1	ATP-binding cassette, sub-family B (MDR/TAP), member 1
KCNA1	NA	3736	ENSG00000111262	KCNA1	potassium voltage-gated channel, shaker-related subfamily, member 1 (episodic ataxia with myokymia)
disease----Myosarcoma----DB_ID:PA445027
C=136;O=6;E=0.72;R=8.38;rawP=8.85e-05;adjP=0.0012
FGFR3	NA	2261	ENSG00000068078	FGFR3	fibroblast growth factor receptor 3
SGCA	NA	6442	ENSG00000108823	SGCA	sarcoglycan, alpha (50kDa dystrophin-associated glycoprotein)
CD34	NA	947	ENSG00000174059	CD34	CD34 molecule
NCAM1	NA	4684	ENSG00000149294	NCAM1	neural cell adhesion molecule 1
MYOCD	NA	93649	ENSG00000141052	MYOCD	myocardin
ITGA7	NA	3679	ENSG00000135424	ITGA7	integrin, alpha 7
disease----Arterial Occlusive Diseases----DB_ID:PA443423
C=219;O=7;E=1.15;R=6.07;rawP=0.0002;adjP=0.0020
MMP12	NA	4321	NULL	MMP12	matrix metallopeptidase 12 (macrophage elastase)
PTGS1	NA	5742	ENSG00000095303	PTGS1	prostaglandin-endoperoxide synthase 1 (prostaglandin G/H synthase and cyclooxygenase)
PDE4D	NA	5144	ENSG00000113448	PDE4D	phosphodiesterase 4D, cAMP-specific
HMOX1	NA	3162	ENSG00000100292	HMOX1	heme oxygenase (decycling) 1
SOD3	NA	6649	ENSG00000109610	SOD3	superoxide dismutase 3, extracellular
IL6	NA	3569	ENSG00000136244	IL6	interleukin 6 (interferon, beta 2)
ANGPTL4	NA	51129	ENSG00000167772	ANGPTL4	angiopoietin-like 4
disease----Proteinuria----DB_ID:PA445431
C=98;O=5;E=0.52;R=9.69;rawP=0.0002;adjP=0.0020
PGF	NA	5228	ENSG00000119630	PGF	placental growth factor
CP	NA	1356	ENSG00000047457	CP	ceruloplasmin (ferroxidase)
CORIN	NA	10699	ENSG00000145244	CORIN	corin, serine peptidase
SYNPO	NA	11346	ENSG00000171992	SYNPO	synaptopodin
SERPINB7	NA	8710	ENSG00000166396	SERPINB7	serpin peptidase inhibitor, clade B (ovalbumin), member 7
disease----Seizures----DB_ID:PA445629
C=219;O=7;E=1.15;R=6.07;rawP=0.0002;adjP=0.0020
SERPINI1	NA	5274	ENSG00000163536	SERPINI1	serpin peptidase inhibitor, clade I (neuroserpin), member 1
SLC1A3	NA	6507	ENSG00000079215	SLC1A3	solute carrier family 1 (glial high affinity glutamate transporter), member 3
CACNA1G	NA	8913	ENSG00000006283	CACNA1G	calcium channel, voltage-dependent, T type, alpha 1G subunit
SCN3A	NA	6328	ENSG00000153253	SCN3A	sodium channel, voltage-gated, type III, alpha subunit
ABCB1	NA	5243	ENSG00000085563	ABCB1	ATP-binding cassette, sub-family B (MDR/TAP), member 1
GLDC	NA	2731	ENSG00000178445	GLDC	glycine dehydrogenase (decarboxylating)
KCNA1	NA	3736	ENSG00000111262	KCNA1	potassium voltage-gated channel, shaker-related subfamily, member 1 (episodic ataxia with myokymia)
disease----Femoral Fractures----DB_ID:PA444163
C=96;O=5;E=0.51;R=9.90;rawP=0.0002;adjP=0.0020
PHOSPHO1	NA	162466	ENSG00000173868	PHOSPHO1	phosphatase, orphan 1
WNT9A	NA	7483	ENSG00000143816	WNT9A	wingless-type MMTV integration site family, member 9A
CHRDL2	NA	25884	ENSG00000054938	CHRDL2	chordin-like 2
IL6	NA	3569	ENSG00000136244	IL6	interleukin 6 (interferon, beta 2)
HSD11B1	NA	3290	ENSG00000117594	HSD11B1	hydroxysteroid (11-beta) dehydrogenase 1
disease----Lung Neoplasms----DB_ID:PA444818
C=306;O=8;E=1.61;R=4.97;rawP=0.0002;adjP=0.0020
MMP12	NA	4321	NULL	MMP12	matrix metallopeptidase 12 (macrophage elastase)
EPB41L3	NA	23136	ENSG00000082397	EPB41L3	erythrocyte membrane protein band 4.1-like 3
MMP10	NA	4319	ENSG00000166670	MMP10	matrix metallopeptidase 10 (stromelysin 2)
GPX3	NA	2878	ENSG00000211445	GPX3	glutathione peroxidase 3 (plasma)
ABCB1	NA	5243	ENSG00000085563	ABCB1	ATP-binding cassette, sub-family B (MDR/TAP), member 1
ABCC3	NA	8714	ENSG00000108846	ABCC3	ATP-binding cassette, sub-family C (CFTR/MRP), member 3
PPP1R13L	NA	10848	ENSG00000104881	PPP1R13L	protein phosphatase 1, regulatory subunit 13 like
ZMYND10	NA	51364	ENSG00000004838	ZMYND10	zinc finger, MYND-type containing 10
disease----Intracranial Hemorrhages----DB_ID:PA446997
C=55;O=4;E=0.29;R=13.82;rawP=0.0002;adjP=0.0020
GSN	NA	2934	ENSG00000148180	GSN	gelsolin
CST2	NA	1470	ENSG00000170369	CST2	cystatin SA
F2R	NA	2149	ENSG00000181104	F2R	coagulation factor II (thrombin) receptor
IL6	NA	3569	ENSG00000136244	IL6	interleukin 6 (interferon, beta 2)
disease----Peripheral neuroepithelioma----DB_ID:PA165108619
C=164;O=6;E=0.86;R=6.95;rawP=0.0002;adjP=0.0020
LMO3	NA	55885	ENSG00000048540	LMO3	LIM domain only 3 (rhombotin-like 2)
NCAM1	NA	4684	ENSG00000149294	NCAM1	neural cell adhesion molecule 1
NTRK2	NA	4915	ENSG00000148053	NTRK2	neurotrophic tyrosine kinase, receptor, type 2
CHD5	NA	26038	ENSG00000116254	CHD5	chromodomain helicase DNA binding protein 5
IGFBP5	NA	3488	ENSG00000115461	IGFBP5	insulin-like growth factor binding protein 5
CHRM3	NA	1131	ENSG00000133019	CHRM3	cholinergic receptor, muscarinic 3
disease----Lymphoproliferative Disorders----DB_ID:PA444849
C=374;O=9;E=1.97;R=4.57;rawP=0.0002;adjP=0.0020
FGFR3	NA	2261	ENSG00000068078	FGFR3	fibroblast growth factor receptor 3
BIRC3	NA	330	ENSG00000023445	BIRC3	baculoviral IAP repeat containing 3
IL6	NA	3569	ENSG00000136244	IL6	interleukin 6 (interferon, beta 2)
ABCB1	NA	5243	ENSG00000085563	ABCB1	ATP-binding cassette, sub-family B (MDR/TAP), member 1
RELB	NA	5971	ENSG00000104856	RELB	v-rel reticuloendotheliosis viral oncogene homolog B
HAS1	NA	3036	ENSG00000105509	HAS1	hyaluronan synthase 1
WNT16	NA	51384	ENSG00000002745	WNT16	wingless-type MMTV integration site family, member 16
NCAM1	NA	4684	ENSG00000149294	NCAM1	neural cell adhesion molecule 1
MYB	NA	4602	ENSG00000118513	MYB	v-myb myeloblastosis viral oncogene homolog (avian)
disease----Pulmonary Emphysema----DB_ID:PA445466
C=55;O=4;E=0.29;R=13.82;rawP=0.0002;adjP=0.0020
MMP12	NA	4321	NULL	MMP12	matrix metallopeptidase 12 (macrophage elastase)
CTSS	NA	1520	ENSG00000163131	CTSS	cathepsin S
HMOX1	NA	3162	ENSG00000100292	HMOX1	heme oxygenase (decycling) 1
CTSK	NA	1513	ENSG00000143387	CTSK	cathepsin K
disease----Nevus----DB_ID:PA445114
C=53;O=4;E=0.28;R=14.34;rawP=0.0002;adjP=0.0020
FGFR3	NA	2261	ENSG00000068078	FGFR3	fibroblast growth factor receptor 3
CD34	NA	947	ENSG00000174059	CD34	CD34 molecule
CTSK	NA	1513	ENSG00000143387	CTSK	cathepsin K
PMEL	NA	6490	ENSG00000185664	PMEL	premelanosome protein
disease----Gastrointestinal Stromal Tumors----DB_ID:PA151958383
C=24;O=3;E=0.13;R=23.75;rawP=0.0003;adjP=0.0026
CD34	NA	947	ENSG00000174059	CD34	CD34 molecule
ETV1	NA	2115	ENSG00000006468	ETV1	ets variant 1
ABCB1	NA	5243	ENSG00000085563	ABCB1	ATP-binding cassette, sub-family B (MDR/TAP), member 1
disease----Protein deficiency disease----DB_ID:PA165108904
C=234;O=7;E=1.23;R=5.68;rawP=0.0003;adjP=0.0026
SLC40A1	NA	30061	ENSG00000138449	SLC40A1	solute carrier family 40 (iron-regulated transporter), member 1
PROS1	NA	5627	ENSG00000184500	PROS1	protein S (alpha)
ABCB4	NA	5244	ENSG00000005471	ABCB4	ATP-binding cassette, sub-family B (MDR/TAP), member 4
CORIN	NA	10699	ENSG00000145244	CORIN	corin, serine peptidase
SERPING1	NA	710	ENSG00000149131	SERPING1	serpin peptidase inhibitor, clade G (C1 inhibitor), member 1
ARSB	NA	411	ENSG00000113273	ARSB	arylsulfatase B
NCF2	NA	4688	ENSG00000116701	NCF2	neutrophil cytosolic factor 2
disease----Hematologic Diseases----DB_ID:PA444395
C=316;O=8;E=1.66;R=4.81;rawP=0.0003;adjP=0.0026
FGFR3	NA	2261	ENSG00000068078	FGFR3	fibroblast growth factor receptor 3
ABCB1	NA	5243	ENSG00000085563	ABCB1	ATP-binding cassette, sub-family B (MDR/TAP), member 1
HAS1	NA	3036	ENSG00000105509	HAS1	hyaluronan synthase 1
PROS1	NA	5627	ENSG00000184500	PROS1	protein S (alpha)
CD34	NA	947	ENSG00000174059	CD34	CD34 molecule
NCF2	NA	4688	ENSG00000116701	NCF2	neutrophil cytosolic factor 2
MECOM	NA	2122	ENSG00000085276	MECOM	MDS1 and EVI1 complex locus
MYB	NA	4602	ENSG00000118513	MYB	v-myb myeloblastosis viral oncogene homolog (avian)
disease----Obesity----DB_ID:PA445131
C=323;O=8;E=1.70;R=4.71;rawP=0.0003;adjP=0.0026
CTSS	NA	1520	ENSG00000163131	CTSS	cathepsin S
PCSK1	NA	5122	ENSG00000175426	PCSK1	proprotein convertase subtilisin/kexin type 1
IL6	NA	3569	ENSG00000136244	IL6	interleukin 6 (interferon, beta 2)
HSD11B1	NA	3290	ENSG00000117594	HSD11B1	hydroxysteroid (11-beta) dehydrogenase 1
PDK4	NA	5166	ENSG00000004799	PDK4	pyruvate dehydrogenase kinase, isozyme 4
NMB	NA	4828	ENSG00000197696	NMB	neuromedin B
CPE	NA	1363	ENSG00000109472	CPE	carboxypeptidase E
ANGPTL4	NA	51129	ENSG00000167772	ANGPTL4	angiopoietin-like 4
disease----Emphysema----DB_ID:PA444010
C=59;O=4;E=0.31;R=12.88;rawP=0.0003;adjP=0.0026
MMP12	NA	4321	NULL	MMP12	matrix metallopeptidase 12 (macrophage elastase)
CTSS	NA	1520	ENSG00000163131	CTSS	cathepsin S
HMOX1	NA	3162	ENSG00000100292	HMOX1	heme oxygenase (decycling) 1
CTSK	NA	1513	ENSG00000143387	CTSK	cathepsin K
disease----Disseminated Intravascular Coagulation----DB_ID:PA443922
C=26;O=3;E=0.14;R=21.92;rawP=0.0003;adjP=0.0026
PROS1	NA	5627	ENSG00000184500	PROS1	protein S (alpha)
MMP10	NA	4319	ENSG00000166670	MMP10	matrix metallopeptidase 10 (stromelysin 2)
F2R	NA	2149	ENSG00000181104	F2R	coagulation factor II (thrombin) receptor
disease----Bone Diseases----DB_ID:PA443532
C=245;O=7;E=1.29;R=5.43;rawP=0.0003;adjP=0.0026
FGFR3	NA	2261	ENSG00000068078	FGFR3	fibroblast growth factor receptor 3
NOV	NA	4856	ENSG00000136999	NOV	nephroblastoma overexpressed
COMP	NA	1311	ENSG00000105664	COMP	cartilage oligomeric matrix protein
CTSK	NA	1513	ENSG00000143387	CTSK	cathepsin K
IL6	NA	3569	ENSG00000136244	IL6	interleukin 6 (interferon, beta 2)
LRP4	NA	4038	ENSG00000134569	LRP4	low density lipoprotein receptor-related protein 4
IBSP	NA	3381	ENSG00000029559	IBSP	integrin-binding sialoprotein
disease----Myeloproliferative Disorders----DB_ID:PA445016
C=112;O=5;E=0.59;R=8.48;rawP=0.0003;adjP=0.0026
TET3	NA	200424	ENSG00000187605	TET3	tet methylcytosine dioxygenase 3
CD34	NA	947	ENSG00000174059	CD34	CD34 molecule
ABCB1	NA	5243	ENSG00000085563	ABCB1	ATP-binding cassette, sub-family B (MDR/TAP), member 1
MYB	NA	4602	ENSG00000118513	MYB	v-myb myeloblastosis viral oncogene homolog (avian)
MECOM	NA	2122	ENSG00000085276	MECOM	MDS1 and EVI1 complex locus
disease----Neoplastic Processes----DB_ID:PA445078
C=411;O=9;E=2.16;R=4.16;rawP=0.0004;adjP=0.0029
FGFR3	NA	2261	ENSG00000068078	FGFR3	fibroblast growth factor receptor 3
MMP10	NA	4319	ENSG00000166670	MMP10	matrix metallopeptidase 10 (stromelysin 2)
PLAU	NA	5328	ENSG00000122861	PLAU	plasminogen activator, urokinase
EPHB6	NA	2051	ENSG00000106123	EPHB6	EPH receptor B6
ETV1	NA	2115	ENSG00000006468	ETV1	ets variant 1
NTRK2	NA	4915	ENSG00000148053	NTRK2	neurotrophic tyrosine kinase, receptor, type 2
F2R	NA	2149	ENSG00000181104	F2R	coagulation factor II (thrombin) receptor
MECOM	NA	2122	ENSG00000085276	MECOM	MDS1 and EVI1 complex locus
WISP2	NA	8839	ENSG00000064205	WISP2	WNT1 inducible signaling pathway protein 2
disease----Growth Disorders----DB_ID:PA444330
C=183;O=6;E=0.96;R=6.23;rawP=0.0004;adjP=0.0029
PGF	NA	5228	ENSG00000119630	PGF	placental growth factor
FGFR3	NA	2261	ENSG00000068078	FGFR3	fibroblast growth factor receptor 3
NTF3	NA	4908	ENSG00000185652	NTF3	neurotrophin 3
NCAM1	NA	4684	ENSG00000149294	NCAM1	neural cell adhesion molecule 1
COMP	NA	1311	ENSG00000105664	COMP	cartilage oligomeric matrix protein
NTRK2	NA	4915	ENSG00000148053	NTRK2	neurotrophic tyrosine kinase, receptor, type 2
disease----Carcinoma, Non-Small-Cell Lung----DB_ID:PA443622
C=177;O=6;E=0.93;R=6.44;rawP=0.0004;adjP=0.0029
EPB41L3	NA	23136	ENSG00000082397	EPB41L3	erythrocyte membrane protein band 4.1-like 3
ZMYND10	NA	51364	ENSG00000004838	ZMYND10	zinc finger, MYND-type containing 10
PPP1R13L	NA	10848	ENSG00000104881	PPP1R13L	protein phosphatase 1, regulatory subunit 13 like
EPHB6	NA	2051	ENSG00000106123	EPHB6	EPH receptor B6
PLAU	NA	5328	ENSG00000122861	PLAU	plasminogen activator, urokinase
ABCB1	NA	5243	ENSG00000085563	ABCB1	ATP-binding cassette, sub-family B (MDR/TAP), member 1
disease----Aneurysm----DB_ID:PA443359
C=64;O=4;E=0.34;R=11.87;rawP=0.0004;adjP=0.0029
MMP12	NA	4321	NULL	MMP12	matrix metallopeptidase 12 (macrophage elastase)
IL6	NA	3569	ENSG00000136244	IL6	interleukin 6 (interferon, beta 2)
TCN2	NA	6948	ENSG00000185339	TCN2	transcobalamin II
MFGE8	NA	4240	ENSG00000140545	MFGE8	milk fat globule-EGF factor 8 protein
disease----Brain Diseases----DB_ID:PA443553
C=411;O=9;E=2.16;R=4.16;rawP=0.0004;adjP=0.0029
FUCA1	NA	2517	ENSG00000179163	FUCA1	fucosidase, alpha-L- 1, tissue
GJC2	NA	57165	ENSG00000198835	GJC2	gap junction protein, gamma 2, 47kDa
GAL	NA	51083	ENSG00000069482	GAL	galanin prepropeptide
CP	NA	1356	ENSG00000047457	CP	ceruloplasmin (ferroxidase)
KCNA1	NA	3736	ENSG00000111262	KCNA1	potassium voltage-gated channel, shaker-related subfamily, member 1 (episodic ataxia with myokymia)
SERPINI1	NA	5274	ENSG00000163536	SERPINI1	serpin peptidase inhibitor, clade I (neuroserpin), member 1
SLC1A3	NA	6507	ENSG00000079215	SLC1A3	solute carrier family 1 (glial high affinity glutamate transporter), member 3
PDE4D	NA	5144	ENSG00000113448	PDE4D	phosphodiesterase 4D, cAMP-specific
GLDC	NA	2731	ENSG00000178445	GLDC	glycine dehydrogenase (decarboxylating)
disease----Sinus Thrombosis, Intracranial----DB_ID:PA445671
C=6;O=2;E=0.03;R=63.33;rawP=0.0004;adjP=0.0029
PROS1	NA	5627	ENSG00000184500	PROS1	protein S (alpha)
GPX3	NA	2878	ENSG00000211445	GPX3	glutathione peroxidase 3 (plasma)
disease----Postoperative Complications----DB_ID:PA445391
C=65;O=4;E=0.34;R=11.69;rawP=0.0004;adjP=0.0029
HSPB6	NA	126393	ENSG00000004776	HSPB6	heat shock protein, alpha-crystallin-related, B6
HMOX1	NA	3162	ENSG00000100292	HMOX1	heme oxygenase (decycling) 1
IL6	NA	3569	ENSG00000136244	IL6	interleukin 6 (interferon, beta 2)
ABCB1	NA	5243	ENSG00000085563	ABCB1	ATP-binding cassette, sub-family B (MDR/TAP), member 1
disease----Nevus, Pigmented----DB_ID:PA445116
C=27;O=3;E=0.14;R=21.11;rawP=0.0004;adjP=0.0029
FGFR3	NA	2261	ENSG00000068078	FGFR3	fibroblast growth factor receptor 3
CD34	NA	947	ENSG00000174059	CD34	CD34 molecule
PMEL	NA	6490	ENSG00000185664	PMEL	premelanosome protein
disease----Signs and Symptoms----DB_ID:PA445664
C=417;O=9;E=2.19;R=4.10;rawP=0.0004;adjP=0.0029
CP	NA	1356	ENSG00000047457	CP	ceruloplasmin (ferroxidase)
PTPRQ	NA	374462	ENSG00000139304	PTPRQ	protein tyrosine phosphatase, receptor type, Q
PCSK1	NA	5122	ENSG00000175426	PCSK1	proprotein convertase subtilisin/kexin type 1
IL6	NA	3569	ENSG00000136244	IL6	interleukin 6 (interferon, beta 2)
HSD11B1	NA	3290	ENSG00000117594	HSD11B1	hydroxysteroid (11-beta) dehydrogenase 1
KCNA1	NA	3736	ENSG00000111262	KCNA1	potassium voltage-gated channel, shaker-related subfamily, member 1 (episodic ataxia with myokymia)
NMB	NA	4828	ENSG00000197696	NMB	neuromedin B
CPE	NA	1363	ENSG00000109472	CPE	carboxypeptidase E
ANGPTL4	NA	51129	ENSG00000167772	ANGPTL4	angiopoietin-like 4
disease----Halo nevus----DB_ID:PA165108582
C=27;O=3;E=0.14;R=21.11;rawP=0.0004;adjP=0.0029
FGFR3	NA	2261	ENSG00000068078	FGFR3	fibroblast growth factor receptor 3
CD34	NA	947	ENSG00000174059	CD34	CD34 molecule
PMEL	NA	6490	ENSG00000185664	PMEL	premelanosome protein
disease----Rotavirus Infections----DB_ID:PA445578
C=6;O=2;E=0.03;R=63.33;rawP=0.0004;adjP=0.0029
IL6	NA	3569	ENSG00000136244	IL6	interleukin 6 (interferon, beta 2)
MFGE8	NA	4240	ENSG00000140545	MFGE8	milk fat globule-EGF factor 8 protein
disease----Aortic Diseases----DB_ID:PA443393
C=64;O=4;E=0.34;R=11.87;rawP=0.0004;adjP=0.0029
MMP12	NA	4321	NULL	MMP12	matrix metallopeptidase 12 (macrophage elastase)
MYOCD	NA	93649	ENSG00000141052	MYOCD	myocardin
IL6	NA	3569	ENSG00000136244	IL6	interleukin 6 (interferon, beta 2)
MFGE8	NA	4240	ENSG00000140545	MFGE8	milk fat globule-EGF factor 8 protein
disease----Disease Susceptibility----DB_ID:PA443919
C=825;O=13;E=4.34;R=2.99;rawP=0.0005;adjP=0.0035
MMP12	NA	4321	NULL	MMP12	matrix metallopeptidase 12 (macrophage elastase)
GPX3	NA	2878	ENSG00000211445	GPX3	glutathione peroxidase 3 (plasma)
HNMT	NA	3176	ENSG00000150540	HNMT	histamine N-methyltransferase
FRZB	NA	2487	ENSG00000162998	FRZB	frizzled-related protein
IL6	NA	3569	ENSG00000136244	IL6	interleukin 6 (interferon, beta 2)
ABCB1	NA	5243	ENSG00000085563	ABCB1	ATP-binding cassette, sub-family B (MDR/TAP), member 1
SERPINB7	NA	8710	ENSG00000166396	SERPINB7	serpin peptidase inhibitor, clade B (ovalbumin), member 7
PLCE1	NA	51196	ENSG00000138193	PLCE1	phospholipase C, epsilon 1
PDE4D	NA	5144	ENSG00000113448	PDE4D	phosphodiesterase 4D, cAMP-specific
SOD3	NA	6649	ENSG00000109610	SOD3	superoxide dismutase 3, extracellular
HMOX1	NA	3162	ENSG00000100292	HMOX1	heme oxygenase (decycling) 1
TCN2	NA	6948	ENSG00000185339	TCN2	transcobalamin II
SEMA5A	NA	9037	ENSG00000112902	SEMA5A	sema domain, seven thrombospondin repeats (type 1 and type 1-like), transmembrane domain (TM) and short cytoplasmic domain, (semaphorin) 5A
disease----Urticaria----DB_ID:PA445999
C=29;O=3;E=0.15;R=19.65;rawP=0.0005;adjP=0.0035
HNMT	NA	3176	ENSG00000150540	HNMT	histamine N-methyltransferase
SERPING1	NA	710	ENSG00000149131	SERPING1	serpin peptidase inhibitor, clade G (C1 inhibitor), member 1
ZNF521	NA	25925	ENSG00000198795	ZNF521	zinc finger protein 521
disease----Myocardial Ischemia----DB_ID:PA446459
C=261;O=7;E=1.37;R=5.10;rawP=0.0005;adjP=0.0035
PGF	NA	5228	ENSG00000119630	PGF	placental growth factor
PTGS1	NA	5742	ENSG00000095303	PTGS1	prostaglandin-endoperoxide synthase 1 (prostaglandin G/H synthase and cyclooxygenase)
FCRLB	NA	127943	ENSG00000162746	FCRLB	Fc receptor-like B
CD34	NA	947	ENSG00000174059	CD34	CD34 molecule
HMOX1	NA	3162	ENSG00000100292	HMOX1	heme oxygenase (decycling) 1
IL6	NA	3569	ENSG00000136244	IL6	interleukin 6 (interferon, beta 2)
ANGPTL4	NA	51129	ENSG00000167772	ANGPTL4	angiopoietin-like 4
disease----Joint Diseases----DB_ID:PA444661
C=266;O=7;E=1.40;R=5.00;rawP=0.0006;adjP=0.0039
IL36B	NA	27177	ENSG00000136696	IL36B	interleukin 36, beta
IL33	NA	90865	ENSG00000137033	IL33	interleukin 33
FRZB	NA	2487	ENSG00000162998	FRZB	frizzled-related protein
COMP	NA	1311	ENSG00000105664	COMP	cartilage oligomeric matrix protein
PTGES	NA	9536	ENSG00000148344	PTGES	prostaglandin E synthase
IL6	NA	3569	ENSG00000136244	IL6	interleukin 6 (interferon, beta 2)
CHRM3	NA	1131	ENSG00000133019	CHRM3	cholinergic receptor, muscarinic 3
disease----Breast Diseases----DB_ID:PA443559
C=350;O=8;E=1.84;R=4.34;rawP=0.0006;adjP=0.0039
KRT17	NA	3872	ENSG00000128422	KRT17	keratin 17
PLAU	NA	5328	ENSG00000122861	PLAU	plasminogen activator, urokinase
EEF1A2	NA	1917	ENSG00000101210	EEF1A2	eukaryotic translation elongation factor 1 alpha 2
IGFBP5	NA	3488	ENSG00000115461	IGFBP5	insulin-like growth factor binding protein 5
ABCB1	NA	5243	ENSG00000085563	ABCB1	ATP-binding cassette, sub-family B (MDR/TAP), member 1
EPHB6	NA	2051	ENSG00000106123	EPHB6	EPH receptor B6
PPP1R13L	NA	10848	ENSG00000104881	PPP1R13L	protein phosphatase 1, regulatory subunit 13 like
WISP2	NA	8839	ENSG00000064205	WISP2	WNT1 inducible signaling pathway protein 2
disease----Lysosomal Storage Diseases----DB_ID:PA446325
C=71;O=4;E=0.37;R=10.70;rawP=0.0006;adjP=0.0039
FUCA1	NA	2517	ENSG00000179163	FUCA1	fucosidase, alpha-L- 1, tissue
ARSB	NA	411	ENSG00000113273	ARSB	arylsulfatase B
CTSK	NA	1513	ENSG00000143387	CTSK	cathepsin K
A4GALT	NA	53947	NULL	A4GALT	alpha 1,4-galactosyltransferase
disease----glomerular disease----DB_ID:PA447283
C=127;O=5;E=0.67;R=7.48;rawP=0.0006;adjP=0.0039
PDE4D	NA	5144	ENSG00000113448	PDE4D	phosphodiesterase 4D, cAMP-specific
HMOX1	NA	3162	ENSG00000100292	HMOX1	heme oxygenase (decycling) 1
SYNPO	NA	11346	ENSG00000171992	SYNPO	synaptopodin
SERPINB7	NA	8710	ENSG00000166396	SERPINB7	serpin peptidase inhibitor, clade B (ovalbumin), member 7
PLCE1	NA	51196	ENSG00000138193	PLCE1	phospholipase C, epsilon 1
disease----Hyperbilirubinemia----DB_ID:PA444511
C=33;O=3;E=0.17;R=17.27;rawP=0.0007;adjP=0.0043
ABCC3	NA	8714	ENSG00000108846	ABCC3	ATP-binding cassette, sub-family C (CFTR/MRP), member 3
ABCB4	NA	5244	ENSG00000005471	ABCB4	ATP-binding cassette, sub-family B (MDR/TAP), member 4
HMOX1	NA	3162	ENSG00000100292	HMOX1	heme oxygenase (decycling) 1
disease----Vascular Resistance----DB_ID:PA143488504
C=75;O=4;E=0.39;R=10.13;rawP=0.0007;adjP=0.0043
PGF	NA	5228	ENSG00000119630	PGF	placental growth factor
EDNRB	NA	1910	ENSG00000136160	EDNRB	endothelin receptor type B
S1PR1	NA	1901	ENSG00000170989	S1PR1	sphingosine-1-phosphate receptor 1
ABCB1	NA	5243	ENSG00000085563	ABCB1	ATP-binding cassette, sub-family B (MDR/TAP), member 1
disease----Schizophrenia----DB_ID:PA447216
C=360;O=8;E=1.89;R=4.22;rawP=0.0007;adjP=0.0043
ADRA2C	NA	152	ENSG00000184160	ADRA2C	adrenoceptor alpha 2C
TBX1	NA	6899	ENSG00000184058	TBX1	T-box 1
ASTN1	NA	460	ENSG00000152092	ASTN1	astrotactin 1
RUNDC3B	NA	154661	ENSG00000105784	RUNDC3B	RUN domain containing 3B
NCAM1	NA	4684	ENSG00000149294	NCAM1	neural cell adhesion molecule 1
NTF3	NA	4908	ENSG00000185652	NTF3	neurotrophin 3
NTRK2	NA	4915	ENSG00000148053	NTRK2	neurotrophic tyrosine kinase, receptor, type 2
ERMN	NA	57471	ENSG00000136541	ERMN	ermin, ERM-like protein
disease----Premature Birth----DB_ID:PA444704
C=201;O=6;E=1.06;R=5.67;rawP=0.0007;adjP=0.0043
PGF	NA	5228	ENSG00000119630	PGF	placental growth factor
PTGS1	NA	5742	ENSG00000095303	PTGS1	prostaglandin-endoperoxide synthase 1 (prostaglandin G/H synthase and cyclooxygenase)
PTGES	NA	9536	ENSG00000148344	PTGES	prostaglandin E synthase
IL6	NA	3569	ENSG00000136244	IL6	interleukin 6 (interferon, beta 2)
HSD11B1	NA	3290	ENSG00000117594	HSD11B1	hydroxysteroid (11-beta) dehydrogenase 1
TCN2	NA	6948	ENSG00000185339	TCN2	transcobalamin II
disease----liver transplantation----DB_ID:PA447247
C=77;O=4;E=0.41;R=9.87;rawP=0.0007;adjP=0.0043
ABCB4	NA	5244	ENSG00000005471	ABCB4	ATP-binding cassette, sub-family B (MDR/TAP), member 4
HMOX1	NA	3162	ENSG00000100292	HMOX1	heme oxygenase (decycling) 1
IL6	NA	3569	ENSG00000136244	IL6	interleukin 6 (interferon, beta 2)
ABCB1	NA	5243	ENSG00000085563	ABCB1	ATP-binding cassette, sub-family B (MDR/TAP), member 1
disease----Deficiency Diseases----DB_ID:PA443848
C=201;O=6;E=1.06;R=5.67;rawP=0.0007;adjP=0.0043
ABCB4	NA	5244	ENSG00000005471	ABCB4	ATP-binding cassette, sub-family B (MDR/TAP), member 4
SERPING1	NA	710	ENSG00000149131	SERPING1	serpin peptidase inhibitor, clade G (C1 inhibitor), member 1
ARSB	NA	411	ENSG00000113273	ARSB	arylsulfatase B
CLGN	NA	1047	ENSG00000153132	CLGN	calmegin
FOLR1	NA	2348	ENSG00000110195	FOLR1	folate receptor 1 (adult)
TCN2	NA	6948	ENSG00000185339	TCN2	transcobalamin II
disease----Substance-Related Disorders----DB_ID:PA446876
C=203;O=6;E=1.07;R=5.62;rawP=0.0008;adjP=0.0046
GAL	NA	51083	ENSG00000069482	GAL	galanin prepropeptide
NCAM1	NA	4684	ENSG00000149294	NCAM1	neural cell adhesion molecule 1
NTRK2	NA	4915	ENSG00000148053	NTRK2	neurotrophic tyrosine kinase, receptor, type 2
ABCB1	NA	5243	ENSG00000085563	ABCB1	ATP-binding cassette, sub-family B (MDR/TAP), member 1
TAGLN3	NA	29114	ENSG00000144834	TAGLN3	transgelin 3
ASTN1	NA	460	ENSG00000152092	ASTN1	astrotactin 1
disease----Pituitary Neoplasms----DB_ID:PA445331
C=78;O=4;E=0.41;R=9.74;rawP=0.0008;adjP=0.0046
GAL	NA	51083	ENSG00000069482	GAL	galanin prepropeptide
CPE	NA	1363	ENSG00000109472	CPE	carboxypeptidase E
PCSK1	NA	5122	ENSG00000175426	PCSK1	proprotein convertase subtilisin/kexin type 1
FOLR1	NA	2348	ENSG00000110195	FOLR1	folate receptor 1 (adult)
disease----Bone Neoplasms----DB_ID:PA443538
C=136;O=5;E=0.72;R=6.98;rawP=0.0008;adjP=0.0046
NOV	NA	4856	ENSG00000136999	NOV	nephroblastoma overexpressed
CTSK	NA	1513	ENSG00000143387	CTSK	cathepsin K
IGFBP5	NA	3488	ENSG00000115461	IGFBP5	insulin-like growth factor binding protein 5
BMPR1B	NA	658	ENSG00000138696	BMPR1B	bone morphogenetic protein receptor, type IB
IBSP	NA	3381	ENSG00000029559	IBSP	integrin-binding sialoprotein
disease----Peptic Ulcer----DB_ID:PA447240
C=35;O=3;E=0.18;R=16.28;rawP=0.0008;adjP=0.0046
PTGS1	NA	5742	ENSG00000095303	PTGS1	prostaglandin-endoperoxide synthase 1 (prostaglandin G/H synthase and cyclooxygenase)
HNMT	NA	3176	ENSG00000150540	HNMT	histamine N-methyltransferase
ABCB1	NA	5243	ENSG00000085563	ABCB1	ATP-binding cassette, sub-family B (MDR/TAP), member 1
disease----Urologic Diseases----DB_ID:PA445997
C=285;O=7;E=1.50;R=4.67;rawP=0.0008;adjP=0.0046
FGFR3	NA	2261	ENSG00000068078	FGFR3	fibroblast growth factor receptor 3
HMOX1	NA	3162	ENSG00000100292	HMOX1	heme oxygenase (decycling) 1
ST6GALNAC2	NA	10610	ENSG00000070731	ST6GALNAC2	ST6 (alpha-N-acetyl-neuraminyl-2,3-beta-galactosyl-1,3)-N-acetylgalactosaminide alpha-2,6-sialyltransferase 2
IL6	NA	3569	ENSG00000136244	IL6	interleukin 6 (interferon, beta 2)
SYNPO	NA	11346	ENSG00000171992	SYNPO	synaptopodin
SERPINB7	NA	8710	ENSG00000166396	SERPINB7	serpin peptidase inhibitor, clade B (ovalbumin), member 7
PLCE1	NA	51196	ENSG00000138193	PLCE1	phospholipase C, epsilon 1
disease----Skin Diseases, Vascular----DB_ID:PA446487
C=79;O=4;E=0.42;R=9.62;rawP=0.0008;adjP=0.0046
PGF	NA	5228	ENSG00000119630	PGF	placental growth factor
SERPING1	NA	710	ENSG00000149131	SERPING1	serpin peptidase inhibitor, clade G (C1 inhibitor), member 1
ETV1	NA	2115	ENSG00000006468	ETV1	ets variant 1
ANGPTL4	NA	51129	ENSG00000167772	ANGPTL4	angiopoietin-like 4
disease----Carotid Artery Diseases----DB_ID:PA443636
C=81;O=4;E=0.43;R=9.38;rawP=0.0009;adjP=0.0050
CD34	NA	947	ENSG00000174059	CD34	CD34 molecule
HMOX1	NA	3162	ENSG00000100292	HMOX1	heme oxygenase (decycling) 1
MYOCD	NA	93649	ENSG00000141052	MYOCD	myocardin
IL6	NA	3569	ENSG00000136244	IL6	interleukin 6 (interferon, beta 2)
disease----diabetes mellitus type 2 and obesity----DB_ID:PA447306
C=139;O=5;E=0.73;R=6.83;rawP=0.0009;adjP=0.0050
CPE	NA	1363	ENSG00000109472	CPE	carboxypeptidase E
PCSK1	NA	5122	ENSG00000175426	PCSK1	proprotein convertase subtilisin/kexin type 1
IL6	NA	3569	ENSG00000136244	IL6	interleukin 6 (interferon, beta 2)
HSD11B1	NA	3290	ENSG00000117594	HSD11B1	hydroxysteroid (11-beta) dehydrogenase 1
PDK4	NA	5166	ENSG00000004799	PDK4	pyruvate dehydrogenase kinase, isozyme 4
disease----Anemia----DB_ID:PA443340
C=215;O=6;E=1.13;R=5.30;rawP=0.0010;adjP=0.0054
PGF	NA	5228	ENSG00000119630	PGF	placental growth factor
SLC40A1	NA	30061	ENSG00000138449	SLC40A1	solute carrier family 40 (iron-regulated transporter), member 1
HMOX1	NA	3162	ENSG00000100292	HMOX1	heme oxygenase (decycling) 1
TCN2	NA	6948	ENSG00000185339	TCN2	transcobalamin II
MYB	NA	4602	ENSG00000118513	MYB	v-myb myeloblastosis viral oncogene homolog (avian)
MECOM	NA	2122	ENSG00000085276	MECOM	MDS1 and EVI1 complex locus
disease----Immune System Diseases----DB_ID:PA444602
C=680;O=11;E=3.58;R=3.07;rawP=0.0010;adjP=0.0054
IL33	NA	90865	ENSG00000137033	IL33	interleukin 33
HNMT	NA	3176	ENSG00000150540	HNMT	histamine N-methyltransferase
BIRC3	NA	330	ENSG00000023445	BIRC3	baculoviral IAP repeat containing 3
SERPING1	NA	710	ENSG00000149131	SERPING1	serpin peptidase inhibitor, clade G (C1 inhibitor), member 1
IL6	NA	3569	ENSG00000136244	IL6	interleukin 6 (interferon, beta 2)
ABCB1	NA	5243	ENSG00000085563	ABCB1	ATP-binding cassette, sub-family B (MDR/TAP), member 1
SERPINB7	NA	8710	ENSG00000166396	SERPINB7	serpin peptidase inhibitor, clade B (ovalbumin), member 7
WNT16	NA	51384	ENSG00000002745	WNT16	wingless-type MMTV integration site family, member 16
NCAM1	NA	4684	ENSG00000149294	NCAM1	neural cell adhesion molecule 1
NCF2	NA	4688	ENSG00000116701	NCF2	neutrophil cytosolic factor 2
CHRM3	NA	1131	ENSG00000133019	CHRM3	cholinergic receptor, muscarinic 3
disease----Pulmonary Disease, Chronic Obstructive----DB_ID:PA447178
C=144;O=5;E=0.76;R=6.60;rawP=0.0010;adjP=0.0054
MMP12	NA	4321	NULL	MMP12	matrix metallopeptidase 12 (macrophage elastase)
HMOX1	NA	3162	ENSG00000100292	HMOX1	heme oxygenase (decycling) 1
SOD3	NA	6649	ENSG00000109610	SOD3	superoxide dismutase 3, extracellular
IL6	NA	3569	ENSG00000136244	IL6	interleukin 6 (interferon, beta 2)
CHRM3	NA	1131	ENSG00000133019	CHRM3	cholinergic receptor, muscarinic 3
disease----Hepatopulmonary syndrome----DB_ID:PA165108142
C=84;O=4;E=0.44;R=9.05;rawP=0.0010;adjP=0.0054
EDNRB	NA	1910	ENSG00000136160	EDNRB	endothelin receptor type B
RBPJ	NA	3516	ENSG00000168214	RBPJ	recombination signal binding protein for immunoglobulin kappa J region
PLAU	NA	5328	ENSG00000122861	PLAU	plasminogen activator, urokinase
HMOX1	NA	3162	ENSG00000100292	HMOX1	heme oxygenase (decycling) 1
disease----Duodenal Diseases----DB_ID:PA443942
C=38;O=3;E=0.20;R=15.00;rawP=0.0011;adjP=0.0057
PTGS1	NA	5742	ENSG00000095303	PTGS1	prostaglandin-endoperoxide synthase 1 (prostaglandin G/H synthase and cyclooxygenase)
IL6	NA	3569	ENSG00000136244	IL6	interleukin 6 (interferon, beta 2)
ABCB1	NA	5243	ENSG00000085563	ABCB1	ATP-binding cassette, sub-family B (MDR/TAP), member 1
disease----Aortic Aneurysm----DB_ID:PA443390
C=39;O=3;E=0.21;R=14.61;rawP=0.0011;adjP=0.0057
MMP12	NA	4321	NULL	MMP12	matrix metallopeptidase 12 (macrophage elastase)
IL6	NA	3569	ENSG00000136244	IL6	interleukin 6 (interferon, beta 2)
MFGE8	NA	4240	ENSG00000140545	MFGE8	milk fat globule-EGF factor 8 protein
disease----Disease Progression----DB_ID:PA446728
C=220;O=6;E=1.16;R=5.18;rawP=0.0011;adjP=0.0057
MMP12	NA	4321	NULL	MMP12	matrix metallopeptidase 12 (macrophage elastase)
FGFR3	NA	2261	ENSG00000068078	FGFR3	fibroblast growth factor receptor 3
HAS1	NA	3036	ENSG00000105509	HAS1	hyaluronan synthase 1
F2R	NA	2149	ENSG00000181104	F2R	coagulation factor II (thrombin) receptor
IL6	NA	3569	ENSG00000136244	IL6	interleukin 6 (interferon, beta 2)
SERPINB7	NA	8710	ENSG00000166396	SERPINB7	serpin peptidase inhibitor, clade B (ovalbumin), member 7
disease----Arthritis----DB_ID:PA443430
C=302;O=7;E=1.59;R=4.40;rawP=0.0012;adjP=0.0060
IL36B	NA	27177	ENSG00000136696	IL36B	interleukin 36, beta
IL33	NA	90865	ENSG00000137033	IL33	interleukin 33
FRZB	NA	2487	ENSG00000162998	FRZB	frizzled-related protein
COMP	NA	1311	ENSG00000105664	COMP	cartilage oligomeric matrix protein
PTGES	NA	9536	ENSG00000148344	PTGES	prostaglandin E synthase
IL6	NA	3569	ENSG00000136244	IL6	interleukin 6 (interferon, beta 2)
CHRM3	NA	1131	ENSG00000133019	CHRM3	cholinergic receptor, muscarinic 3
disease----Muscle Neoplasms----DB_ID:PA446796
C=148;O=5;E=0.78;R=6.42;rawP=0.0012;adjP=0.0060
FGFR3	NA	2261	ENSG00000068078	FGFR3	fibroblast growth factor receptor 3
CD34	NA	947	ENSG00000174059	CD34	CD34 molecule
NCAM1	NA	4684	ENSG00000149294	NCAM1	neural cell adhesion molecule 1
MYOCD	NA	93649	ENSG00000141052	MYOCD	myocardin
ITGA7	NA	3679	ENSG00000135424	ITGA7	integrin, alpha 7
disease----Induced psychotic disorder----DB_ID:PA165108628
C=40;O=3;E=0.21;R=14.25;rawP=0.0012;adjP=0.0060
ADRA2C	NA	152	ENSG00000184160	ADRA2C	adrenoceptor alpha 2C
TBX1	NA	6899	ENSG00000184058	TBX1	T-box 1
CHRM3	NA	1131	ENSG00000133019	CHRM3	cholinergic receptor, muscarinic 3
disease----Nervous System Diseases----DB_ID:PA445093
C=694;O=11;E=3.65;R=3.01;rawP=0.0012;adjP=0.0060
FUCA1	NA	2517	ENSG00000179163	FUCA1	fucosidase, alpha-L- 1, tissue
GJC2	NA	57165	ENSG00000198835	GJC2	gap junction protein, gamma 2, 47kDa
GAL	NA	51083	ENSG00000069482	GAL	galanin prepropeptide
SGCA	NA	6442	ENSG00000108823	SGCA	sarcoglycan, alpha (50kDa dystrophin-associated glycoprotein)
CP	NA	1356	ENSG00000047457	CP	ceruloplasmin (ferroxidase)
KCNA1	NA	3736	ENSG00000111262	KCNA1	potassium voltage-gated channel, shaker-related subfamily, member 1 (episodic ataxia with myokymia)
SERPINI1	NA	5274	ENSG00000163536	SERPINI1	serpin peptidase inhibitor, clade I (neuroserpin), member 1
SLC1A3	NA	6507	ENSG00000079215	SLC1A3	solute carrier family 1 (glial high affinity glutamate transporter), member 3
PDE4D	NA	5144	ENSG00000113448	PDE4D	phosphodiesterase 4D, cAMP-specific
TCN2	NA	6948	ENSG00000185339	TCN2	transcobalamin II
GLDC	NA	2731	ENSG00000178445	GLDC	glycine dehydrogenase (decarboxylating)
disease----Genetic Predisposition to Disease----DB_ID:PA446882
C=808;O=12;E=4.25;R=2.82;rawP=0.0013;adjP=0.0065
MMP12	NA	4321	NULL	MMP12	matrix metallopeptidase 12 (macrophage elastase)
GPX3	NA	2878	ENSG00000211445	GPX3	glutathione peroxidase 3 (plasma)
HNMT	NA	3176	ENSG00000150540	HNMT	histamine N-methyltransferase
FRZB	NA	2487	ENSG00000162998	FRZB	frizzled-related protein
IL6	NA	3569	ENSG00000136244	IL6	interleukin 6 (interferon, beta 2)
PLCE1	NA	51196	ENSG00000138193	PLCE1	phospholipase C, epsilon 1
PTGS1	NA	5742	ENSG00000095303	PTGS1	prostaglandin-endoperoxide synthase 1 (prostaglandin G/H synthase and cyclooxygenase)
PPP1R13L	NA	10848	ENSG00000104881	PPP1R13L	protein phosphatase 1, regulatory subunit 13 like
PDE4D	NA	5144	ENSG00000113448	PDE4D	phosphodiesterase 4D, cAMP-specific
SOD3	NA	6649	ENSG00000109610	SOD3	superoxide dismutase 3, extracellular
TCN2	NA	6948	ENSG00000185339	TCN2	transcobalamin II
SEMA5A	NA	9037	ENSG00000112902	SEMA5A	sema domain, seven thrombospondin repeats (type 1 and type 1-like), transmembrane domain (TM) and short cytoplasmic domain, (semaphorin) 5A
disease----Muscular Dystrophy, Duchenne----DB_ID:PA447025
C=42;O=3;E=0.22;R=13.57;rawP=0.0014;adjP=0.0068
SGCA	NA	6442	ENSG00000108823	SGCA	sarcoglycan, alpha (50kDa dystrophin-associated glycoprotein)
CKB	NA	1152	ENSG00000166165	CKB	creatine kinase, brain
COL6A6	NA	131873	ENSG00000206384	COL6A6	collagen, type VI, alpha 6
disease----Neuroectodermal Tumors----DB_ID:PA446522
C=313;O=7;E=1.65;R=4.25;rawP=0.0014;adjP=0.0068
EDNRB	NA	1910	ENSG00000136160	EDNRB	endothelin receptor type B
NCAM1	NA	4684	ENSG00000149294	NCAM1	neural cell adhesion molecule 1
SCG2	NA	7857	ENSG00000171951	SCG2	secretogranin II
F2R	NA	2149	ENSG00000181104	F2R	coagulation factor II (thrombin) receptor
NTRK2	NA	4915	ENSG00000148053	NTRK2	neurotrophic tyrosine kinase, receptor, type 2
PMEL	NA	6490	ENSG00000185664	PMEL	premelanosome protein
CHD5	NA	26038	ENSG00000116254	CHD5	chromodomain helicase DNA binding protein 5
disease----Amyloidosis----DB_ID:PA443331
C=43;O=3;E=0.23;R=13.25;rawP=0.0015;adjP=0.0071
GSN	NA	2934	ENSG00000148180	GSN	gelsolin
CST2	NA	1470	ENSG00000170369	CST2	cystatin SA
MFGE8	NA	4240	ENSG00000140545	MFGE8	milk fat globule-EGF factor 8 protein
disease----Small-for-dates baby----DB_ID:PA165108426
C=43;O=3;E=0.23;R=13.25;rawP=0.0015;adjP=0.0071
PGF	NA	5228	ENSG00000119630	PGF	placental growth factor
PTGS1	NA	5742	ENSG00000095303	PTGS1	prostaglandin-endoperoxide synthase 1 (prostaglandin G/H synthase and cyclooxygenase)
HSD11B1	NA	3290	ENSG00000117594	HSD11B1	hydroxysteroid (11-beta) dehydrogenase 1
disease----Plexiform neurofibroma----DB_ID:PA165108259
C=11;O=2;E=0.06;R=34.54;rawP=0.0015;adjP=0.0071
NOV	NA	4856	ENSG00000136999	NOV	nephroblastoma overexpressed
WISP2	NA	8839	ENSG00000064205	WISP2	WNT1 inducible signaling pathway protein 2
disease----Metabolic Diseases----DB_ID:PA444938
C=612;O=10;E=3.22;R=3.10;rawP=0.0016;adjP=0.0073
FUCA1	NA	2517	ENSG00000179163	FUCA1	fucosidase, alpha-L- 1, tissue
GJC2	NA	57165	ENSG00000198835	GJC2	gap junction protein, gamma 2, 47kDa
SLC40A1	NA	30061	ENSG00000138449	SLC40A1	solute carrier family 40 (iron-regulated transporter), member 1
GSN	NA	2934	ENSG00000148180	GSN	gelsolin
CP	NA	1356	ENSG00000047457	CP	ceruloplasmin (ferroxidase)
PCSK1	NA	5122	ENSG00000175426	PCSK1	proprotein convertase subtilisin/kexin type 1
HSD11B1	NA	3290	ENSG00000117594	HSD11B1	hydroxysteroid (11-beta) dehydrogenase 1
ARSB	NA	411	ENSG00000113273	ARSB	arylsulfatase B
GLDC	NA	2731	ENSG00000178445	GLDC	glycine dehydrogenase (decarboxylating)
IRX3	NA	79191	ENSG00000177508	IRX3	iroquois homeobox 3
disease----Stroke----DB_ID:PA447054
C=235;O=6;E=1.24;R=4.85;rawP=0.0016;adjP=0.0073
PTGS1	NA	5742	ENSG00000095303	PTGS1	prostaglandin-endoperoxide synthase 1 (prostaglandin G/H synthase and cyclooxygenase)
SERPINI1	NA	5274	ENSG00000163536	SERPINI1	serpin peptidase inhibitor, clade I (neuroserpin), member 1
PDE4D	NA	5144	ENSG00000113448	PDE4D	phosphodiesterase 4D, cAMP-specific
CST2	NA	1470	ENSG00000170369	CST2	cystatin SA
GPX3	NA	2878	ENSG00000211445	GPX3	glutathione peroxidase 3 (plasma)
IL6	NA	3569	ENSG00000136244	IL6	interleukin 6 (interferon, beta 2)
disease----Stroke NOS----DB_ID:PA165108178
C=235;O=6;E=1.24;R=4.85;rawP=0.0016;adjP=0.0073
PTGS1	NA	5742	ENSG00000095303	PTGS1	prostaglandin-endoperoxide synthase 1 (prostaglandin G/H synthase and cyclooxygenase)
SERPINI1	NA	5274	ENSG00000163536	SERPINI1	serpin peptidase inhibitor, clade I (neuroserpin), member 1
PDE4D	NA	5144	ENSG00000113448	PDE4D	phosphodiesterase 4D, cAMP-specific
CST2	NA	1470	ENSG00000170369	CST2	cystatin SA
GPX3	NA	2878	ENSG00000211445	GPX3	glutathione peroxidase 3 (plasma)
IL6	NA	3569	ENSG00000136244	IL6	interleukin 6 (interferon, beta 2)
disease----Cerebral Infarction----DB_ID:PA443670
C=236;O=6;E=1.24;R=4.83;rawP=0.0016;adjP=0.0073
PTGS1	NA	5742	ENSG00000095303	PTGS1	prostaglandin-endoperoxide synthase 1 (prostaglandin G/H synthase and cyclooxygenase)
SERPINI1	NA	5274	ENSG00000163536	SERPINI1	serpin peptidase inhibitor, clade I (neuroserpin), member 1
PDE4D	NA	5144	ENSG00000113448	PDE4D	phosphodiesterase 4D, cAMP-specific
CST2	NA	1470	ENSG00000170369	CST2	cystatin SA
GPX3	NA	2878	ENSG00000211445	GPX3	glutathione peroxidase 3 (plasma)
IL6	NA	3569	ENSG00000136244	IL6	interleukin 6 (interferon, beta 2)
disease----Iron Overload----DB_ID:PA446812
C=45;O=3;E=0.24;R=12.67;rawP=0.0017;adjP=0.0077
SLC40A1	NA	30061	ENSG00000138449	SLC40A1	solute carrier family 40 (iron-regulated transporter), member 1
CP	NA	1356	ENSG00000047457	CP	ceruloplasmin (ferroxidase)
HMOX1	NA	3162	ENSG00000100292	HMOX1	heme oxygenase (decycling) 1
disease----Blast Crisis----DB_ID:PA443514
C=46;O=3;E=0.24;R=12.39;rawP=0.0018;adjP=0.0080
CD34	NA	947	ENSG00000174059	CD34	CD34 molecule
MYB	NA	4602	ENSG00000118513	MYB	v-myb myeloblastosis viral oncogene homolog (avian)
MECOM	NA	2122	ENSG00000085276	MECOM	MDS1 and EVI1 complex locus
disease----Arthritis, Reactive----DB_ID:PA445512
C=46;O=3;E=0.24;R=12.39;rawP=0.0018;adjP=0.0080
IL33	NA	90865	ENSG00000137033	IL33	interleukin 33
COMP	NA	1311	ENSG00000105664	COMP	cartilage oligomeric matrix protein
IL6	NA	3569	ENSG00000136244	IL6	interleukin 6 (interferon, beta 2)
disease----Achondroplasia----DB_ID:PA443240
C=12;O=2;E=0.06;R=31.66;rawP=0.0018;adjP=0.0080
FGFR3	NA	2261	ENSG00000068078	FGFR3	fibroblast growth factor receptor 3
COMP	NA	1311	ENSG00000105664	COMP	cartilage oligomeric matrix protein
disease----Male Urogenital Diseases----DB_ID:PA445996
C=423;O=8;E=2.23;R=3.59;rawP=0.0019;adjP=0.0084
FGFR3	NA	2261	ENSG00000068078	FGFR3	fibroblast growth factor receptor 3
PLAU	NA	5328	ENSG00000122861	PLAU	plasminogen activator, urokinase
IL6	NA	3569	ENSG00000136244	IL6	interleukin 6 (interferon, beta 2)
SERPINB7	NA	8710	ENSG00000166396	SERPINB7	serpin peptidase inhibitor, clade B (ovalbumin), member 7
PLCE1	NA	51196	ENSG00000138193	PLCE1	phospholipase C, epsilon 1
CPA4	NA	51200	ENSG00000128510	CPA4	carboxypeptidase A4
ETV1	NA	2115	ENSG00000006468	ETV1	ets variant 1
ST6GALNAC2	NA	10610	ENSG00000070731	ST6GALNAC2	ST6 (alpha-N-acetyl-neuraminyl-2,3-beta-galactosyl-1,3)-N-acetylgalactosaminide alpha-2,6-sialyltransferase 2
disease----Nephritis----DB_ID:PA445081
C=100;O=4;E=0.53;R=7.60;rawP=0.0020;adjP=0.0087
ST6GALNAC2	NA	10610	ENSG00000070731	ST6GALNAC2	ST6 (alpha-N-acetyl-neuraminyl-2,3-beta-galactosyl-1,3)-N-acetylgalactosaminide alpha-2,6-sialyltransferase 2
SYNPO	NA	11346	ENSG00000171992	SYNPO	synaptopodin
SERPINB7	NA	8710	ENSG00000166396	SERPINB7	serpin peptidase inhibitor, clade B (ovalbumin), member 7
PLCE1	NA	51196	ENSG00000138193	PLCE1	phospholipase C, epsilon 1
disease----Leukemia, B-Cell----DB_ID:PA446156
C=168;O=5;E=0.88;R=5.65;rawP=0.0020;adjP=0.0087
RELB	NA	5971	ENSG00000104856	RELB	v-rel reticuloendotheliosis viral oncogene homolog B
WNT16	NA	51384	ENSG00000002745	WNT16	wingless-type MMTV integration site family, member 16
PHLPP1	NA	23239	ENSG00000081913	PHLPP1	PH domain and leucine rich repeat protein phosphatase 1
SLC29A2	NA	3177	ENSG00000174669	SLC29A2	solute carrier family 29 (nucleoside transporters), member 2
ABCB1	NA	5243	ENSG00000085563	ABCB1	ATP-binding cassette, sub-family B (MDR/TAP), member 1
disease----Diabetes Mellitus----DB_ID:PA443886
C=336;O=7;E=1.77;R=3.96;rawP=0.0021;adjP=0.0089
CP	NA	1356	ENSG00000047457	CP	ceruloplasmin (ferroxidase)
SOD3	NA	6649	ENSG00000109610	SOD3	superoxide dismutase 3, extracellular
CPE	NA	1363	ENSG00000109472	CPE	carboxypeptidase E
PCSK1	NA	5122	ENSG00000175426	PCSK1	proprotein convertase subtilisin/kexin type 1
IL6	NA	3569	ENSG00000136244	IL6	interleukin 6 (interferon, beta 2)
CTSH	NA	1512	ENSG00000103811	CTSH	cathepsin H
HSD11B1	NA	3290	ENSG00000117594	HSD11B1	hydroxysteroid (11-beta) dehydrogenase 1
disease----Arteriovenous Fistula----DB_ID:PA443427
C=13;O=2;E=0.07;R=29.23;rawP=0.0021;adjP=0.0089
HMOX1	NA	3162	ENSG00000100292	HMOX1	heme oxygenase (decycling) 1
IL6	NA	3569	ENSG00000136244	IL6	interleukin 6 (interferon, beta 2)
disease----Osteoarthritis, Hip----DB_ID:PA446111
C=49;O=3;E=0.26;R=11.63;rawP=0.0022;adjP=0.0093
FRZB	NA	2487	ENSG00000162998	FRZB	frizzled-related protein
COMP	NA	1311	ENSG00000105664	COMP	cartilage oligomeric matrix protein
IL6	NA	3569	ENSG00000136244	IL6	interleukin 6 (interferon, beta 2)
disease----Diabetes Mellitus, Type 2----DB_ID:PA443890
C=254;O=6;E=1.34;R=4.49;rawP=0.0024;adjP=0.0095
CPE	NA	1363	ENSG00000109472	CPE	carboxypeptidase E
PCSK1	NA	5122	ENSG00000175426	PCSK1	proprotein convertase subtilisin/kexin type 1
IL6	NA	3569	ENSG00000136244	IL6	interleukin 6 (interferon, beta 2)
HSD11B1	NA	3290	ENSG00000117594	HSD11B1	hydroxysteroid (11-beta) dehydrogenase 1
PDK4	NA	5166	ENSG00000004799	PDK4	pyruvate dehydrogenase kinase, isozyme 4
IRX3	NA	79191	ENSG00000177508	IRX3	iroquois homeobox 3
disease----Bipolar Disorder----DB_ID:PA447199
C=344;O=7;E=1.81;R=3.87;rawP=0.0024;adjP=0.0095
NTF3	NA	4908	ENSG00000185652	NTF3	neurotrophin 3
NCAM1	NA	4684	ENSG00000149294	NCAM1	neural cell adhesion molecule 1
NTRK2	NA	4915	ENSG00000148053	NTRK2	neurotrophic tyrosine kinase, receptor, type 2
TBX1	NA	6899	ENSG00000184058	TBX1	T-box 1
CHRM3	NA	1131	ENSG00000133019	CHRM3	cholinergic receptor, muscarinic 3
ASTN1	NA	460	ENSG00000152092	ASTN1	astrotactin 1
RUNDC3B	NA	154661	ENSG00000105784	RUNDC3B	RUN domain containing 3B
disease----Eclampsia----DB_ID:PA443984
C=105;O=4;E=0.55;R=7.24;rawP=0.0024;adjP=0.0095
PGF	NA	5228	ENSG00000119630	PGF	placental growth factor
NOV	NA	4856	ENSG00000136999	NOV	nephroblastoma overexpressed
SOD3	NA	6649	ENSG00000109610	SOD3	superoxide dismutase 3, extracellular
IL6	NA	3569	ENSG00000136244	IL6	interleukin 6 (interferon, beta 2)
disease----Lymphoma----DB_ID:PA444840
C=342;O=7;E=1.80;R=3.89;rawP=0.0024;adjP=0.0095
RELB	NA	5971	ENSG00000104856	RELB	v-rel reticuloendotheliosis viral oncogene homolog B
RBPJ	NA	3516	ENSG00000168214	RBPJ	recombination signal binding protein for immunoglobulin kappa J region
WNT16	NA	51384	ENSG00000002745	WNT16	wingless-type MMTV integration site family, member 16
BIRC3	NA	330	ENSG00000023445	BIRC3	baculoviral IAP repeat containing 3
NCAM1	NA	4684	ENSG00000149294	NCAM1	neural cell adhesion molecule 1
ABCB1	NA	5243	ENSG00000085563	ABCB1	ATP-binding cassette, sub-family B (MDR/TAP), member 1
MYB	NA	4602	ENSG00000118513	MYB	v-myb myeloblastosis viral oncogene homolog (avian)
disease----Central Nervous System Diseases----DB_ID:PA443657
C=438;O=8;E=2.31;R=3.47;rawP=0.0024;adjP=0.0095
FUCA1	NA	2517	ENSG00000179163	FUCA1	fucosidase, alpha-L- 1, tissue
GJC2	NA	57165	ENSG00000198835	GJC2	gap junction protein, gamma 2, 47kDa
GAL	NA	51083	ENSG00000069482	GAL	galanin prepropeptide
CP	NA	1356	ENSG00000047457	CP	ceruloplasmin (ferroxidase)
SERPINI1	NA	5274	ENSG00000163536	SERPINI1	serpin peptidase inhibitor, clade I (neuroserpin), member 1
SLC1A3	NA	6507	ENSG00000079215	SLC1A3	solute carrier family 1 (glial high affinity glutamate transporter), member 3
PDE4D	NA	5144	ENSG00000113448	PDE4D	phosphodiesterase 4D, cAMP-specific
GLDC	NA	2731	ENSG00000178445	GLDC	glycine dehydrogenase (decarboxylating)
disease----Leukemia, Myelomonocytic, Acute----DB_ID:PA446183
C=104;O=4;E=0.55;R=7.31;rawP=0.0023;adjP=0.0095
TET3	NA	200424	ENSG00000187605	TET3	tet methylcytosine dioxygenase 3
CD34	NA	947	ENSG00000174059	CD34	CD34 molecule
MYB	NA	4602	ENSG00000118513	MYB	v-myb myeloblastosis viral oncogene homolog (avian)
MECOM	NA	2122	ENSG00000085276	MECOM	MDS1 and EVI1 complex locus
disease----Pre-Eclampsia----DB_ID:PA445398
C=104;O=4;E=0.55;R=7.31;rawP=0.0023;adjP=0.0095
PGF	NA	5228	ENSG00000119630	PGF	placental growth factor
NOV	NA	4856	ENSG00000136999	NOV	nephroblastoma overexpressed
SOD3	NA	6649	ENSG00000109610	SOD3	superoxide dismutase 3, extracellular
IL6	NA	3569	ENSG00000136244	IL6	interleukin 6 (interferon, beta 2)
disease----Hypotension, Orthostatic----DB_ID:PA444585
C=14;O=2;E=0.07;R=27.14;rawP=0.0024;adjP=0.0095
ADRA2C	NA	152	ENSG00000184160	ADRA2C	adrenoceptor alpha 2C
ABCB1	NA	5243	ENSG00000085563	ABCB1	ATP-binding cassette, sub-family B (MDR/TAP), member 1
