# Supplementary material for: Genome-wide RNA-Sequencing analysis identifies a distinct fibrosis gene signature in the conjunctiva after glaucoma surgery
Source: Sci Rep. 2017 Jul 17;7:5644. doi: 10.1038/s41598-017-05780-5 (PMC5514109; doi:10.1038/s41598-017-05780-5)
Supplement: Supplementary file 8 — S7 [file 41598_2017_5780_MOESM8_ESM.xls]

## Sheet: Sheet1
User data and parameters: User data: DE_filtered_FF_vs_NF_genenames.txt, Organism: hsapiens, Id Type: gene_symbol, Ref Set: entrezgene, Significance Level: .01, Statistics Test: Hypergeometric, MTC: BH, Minimum: 2
The results for each enriched gene set are listed in this table. For each gene set, the first row lists the gene set name, and corresponding Gene Set ID. The second row lists number of reference genes in the category (C), number of genes in the gene set and also in the category (O), expected number in the category (E), Ratio of enrichment (R), p value from hypergeometric test (rawP), and p value …
Pathway Commons pathway----IGF1 pathway----DB_ID:1482
C=1291;O=25;E=6.80;R=3.68;rawP=2.59e-08;adjP=1.23e-07
MMP12	NA	4321	NULL	MMP12	matrix metallopeptidase 12 (macrophage elastase)
KRT17	NA	3872	ENSG00000128422	KRT17	keratin 17
CP	NA	1356	ENSG00000047457	CP	ceruloplasmin (ferroxidase)
CACNA1G	NA	8913	ENSG00000006283	CACNA1G	calcium channel, voltage-dependent, T type, alpha 1G subunit
HMOX1	NA	3162	ENSG00000100292	HMOX1	heme oxygenase (decycling) 1
S1PR1	NA	1901	ENSG00000170989	S1PR1	sphingosine-1-phosphate receptor 1
DUSP5	NA	1847	ENSG00000138166	DUSP5	dual specificity phosphatase 5
GSN	NA	2934	ENSG00000148180	GSN	gelsolin
FGFR3	NA	2261	ENSG00000068078	FGFR3	fibroblast growth factor receptor 3
PLAU	NA	5328	ENSG00000122861	PLAU	plasminogen activator, urokinase
IL6	NA	3569	ENSG00000136244	IL6	interleukin 6 (interferon, beta 2)
ABCB1	NA	5243	ENSG00000085563	ABCB1	ATP-binding cassette, sub-family B (MDR/TAP), member 1
RELB	NA	5971	ENSG00000104856	RELB	v-rel reticuloendotheliosis viral oncogene homolog B
SERPINI1	NA	5274	ENSG00000163536	SERPINI1	serpin peptidase inhibitor, clade I (neuroserpin), member 1
EDNRB	NA	1910	ENSG00000136160	EDNRB	endothelin receptor type B
PPP1R13L	NA	10848	ENSG00000104881	PPP1R13L	protein phosphatase 1, regulatory subunit 13 like
EFNA1	NA	1942	ENSG00000169242	EFNA1	ephrin-A1
FZD5	NA	7855	ENSG00000163251	FZD5	frizzled family receptor 5
NCAM1	NA	4684	ENSG00000149294	NCAM1	neural cell adhesion molecule 1
NTRK2	NA	4915	ENSG00000148053	NTRK2	neurotrophic tyrosine kinase, receptor, type 2
CPE	NA	1363	ENSG00000109472	CPE	carboxypeptidase E
ETV1	NA	2115	ENSG00000006468	ETV1	ets variant 1
MYOCD	NA	93649	ENSG00000141052	MYOCD	myocardin
MYB	NA	4602	ENSG00000118513	MYB	v-myb myeloblastosis viral oncogene homolog (avian)
BMPR1B	NA	658	ENSG00000138696	BMPR1B	bone morphogenetic protein receptor, type IB
Pathway Commons pathway----Thrombin/protease-activated receptor (PAR) pathway----DB_ID:1552
C=1300;O=26;E=6.84;R=3.80;rawP=6.97e-09;adjP=1.23e-07
MMP12	NA	4321	NULL	MMP12	matrix metallopeptidase 12 (macrophage elastase)
KRT17	NA	3872	ENSG00000128422	KRT17	keratin 17
CP	NA	1356	ENSG00000047457	CP	ceruloplasmin (ferroxidase)
CACNA1G	NA	8913	ENSG00000006283	CACNA1G	calcium channel, voltage-dependent, T type, alpha 1G subunit
HMOX1	NA	3162	ENSG00000100292	HMOX1	heme oxygenase (decycling) 1
S1PR1	NA	1901	ENSG00000170989	S1PR1	sphingosine-1-phosphate receptor 1
DUSP5	NA	1847	ENSG00000138166	DUSP5	dual specificity phosphatase 5
GSN	NA	2934	ENSG00000148180	GSN	gelsolin
FGFR3	NA	2261	ENSG00000068078	FGFR3	fibroblast growth factor receptor 3
PLAU	NA	5328	ENSG00000122861	PLAU	plasminogen activator, urokinase
IL6	NA	3569	ENSG00000136244	IL6	interleukin 6 (interferon, beta 2)
ABCB1	NA	5243	ENSG00000085563	ABCB1	ATP-binding cassette, sub-family B (MDR/TAP), member 1
RELB	NA	5971	ENSG00000104856	RELB	v-rel reticuloendotheliosis viral oncogene homolog B
SERPINI1	NA	5274	ENSG00000163536	SERPINI1	serpin peptidase inhibitor, clade I (neuroserpin), member 1
EDNRB	NA	1910	ENSG00000136160	EDNRB	endothelin receptor type B
PPP1R13L	NA	10848	ENSG00000104881	PPP1R13L	protein phosphatase 1, regulatory subunit 13 like
EFNA1	NA	1942	ENSG00000169242	EFNA1	ephrin-A1
FZD5	NA	7855	ENSG00000163251	FZD5	frizzled family receptor 5
NCAM1	NA	4684	ENSG00000149294	NCAM1	neural cell adhesion molecule 1
NTRK2	NA	4915	ENSG00000148053	NTRK2	neurotrophic tyrosine kinase, receptor, type 2
MYOCD	NA	93649	ENSG00000141052	MYOCD	myocardin
CPE	NA	1363	ENSG00000109472	CPE	carboxypeptidase E
ETV1	NA	2115	ENSG00000006468	ETV1	ets variant 1
F2R	NA	2149	ENSG00000181104	F2R	coagulation factor II (thrombin) receptor
MYB	NA	4602	ENSG00000118513	MYB	v-myb myeloblastosis viral oncogene homolog (avian)
BMPR1B	NA	658	ENSG00000138696	BMPR1B	bone morphogenetic protein receptor, type IB
Pathway Commons pathway----Signaling events mediated by focal adhesion kinase----DB_ID:1574
C=1288;O=25;E=6.78;R=3.69;rawP=2.48e-08;adjP=1.23e-07
MMP12	NA	4321	NULL	MMP12	matrix metallopeptidase 12 (macrophage elastase)
KRT17	NA	3872	ENSG00000128422	KRT17	keratin 17
CP	NA	1356	ENSG00000047457	CP	ceruloplasmin (ferroxidase)
CACNA1G	NA	8913	ENSG00000006283	CACNA1G	calcium channel, voltage-dependent, T type, alpha 1G subunit
HMOX1	NA	3162	ENSG00000100292	HMOX1	heme oxygenase (decycling) 1
S1PR1	NA	1901	ENSG00000170989	S1PR1	sphingosine-1-phosphate receptor 1
DUSP5	NA	1847	ENSG00000138166	DUSP5	dual specificity phosphatase 5
GSN	NA	2934	ENSG00000148180	GSN	gelsolin
FGFR3	NA	2261	ENSG00000068078	FGFR3	fibroblast growth factor receptor 3
PLAU	NA	5328	ENSG00000122861	PLAU	plasminogen activator, urokinase
IL6	NA	3569	ENSG00000136244	IL6	interleukin 6 (interferon, beta 2)
ABCB1	NA	5243	ENSG00000085563	ABCB1	ATP-binding cassette, sub-family B (MDR/TAP), member 1
RELB	NA	5971	ENSG00000104856	RELB	v-rel reticuloendotheliosis viral oncogene homolog B
SERPINI1	NA	5274	ENSG00000163536	SERPINI1	serpin peptidase inhibitor, clade I (neuroserpin), member 1
EDNRB	NA	1910	ENSG00000136160	EDNRB	endothelin receptor type B
PPP1R13L	NA	10848	ENSG00000104881	PPP1R13L	protein phosphatase 1, regulatory subunit 13 like
EFNA1	NA	1942	ENSG00000169242	EFNA1	ephrin-A1
FZD5	NA	7855	ENSG00000163251	FZD5	frizzled family receptor 5
NCAM1	NA	4684	ENSG00000149294	NCAM1	neural cell adhesion molecule 1
NTRK2	NA	4915	ENSG00000148053	NTRK2	neurotrophic tyrosine kinase, receptor, type 2
CPE	NA	1363	ENSG00000109472	CPE	carboxypeptidase E
ETV1	NA	2115	ENSG00000006468	ETV1	ets variant 1
MYOCD	NA	93649	ENSG00000141052	MYOCD	myocardin
MYB	NA	4602	ENSG00000118513	MYB	v-myb myeloblastosis viral oncogene homolog (avian)
BMPR1B	NA	658	ENSG00000138696	BMPR1B	bone morphogenetic protein receptor, type IB
Pathway Commons pathway----Endothelins----DB_ID:1619
C=1307;O=26;E=6.88;R=3.78;rawP=7.77e-09;adjP=1.23e-07
MMP12	NA	4321	NULL	MMP12	matrix metallopeptidase 12 (macrophage elastase)
KRT17	NA	3872	ENSG00000128422	KRT17	keratin 17
CP	NA	1356	ENSG00000047457	CP	ceruloplasmin (ferroxidase)
CACNA1G	NA	8913	ENSG00000006283	CACNA1G	calcium channel, voltage-dependent, T type, alpha 1G subunit
HMOX1	NA	3162	ENSG00000100292	HMOX1	heme oxygenase (decycling) 1
S1PR1	NA	1901	ENSG00000170989	S1PR1	sphingosine-1-phosphate receptor 1
DUSP5	NA	1847	ENSG00000138166	DUSP5	dual specificity phosphatase 5
GSN	NA	2934	ENSG00000148180	GSN	gelsolin
FGFR3	NA	2261	ENSG00000068078	FGFR3	fibroblast growth factor receptor 3
PLAU	NA	5328	ENSG00000122861	PLAU	plasminogen activator, urokinase
IL6	NA	3569	ENSG00000136244	IL6	interleukin 6 (interferon, beta 2)
ADCY2	NA	108	ENSG00000078295	ADCY2	adenylate cyclase 2 (brain)
ABCB1	NA	5243	ENSG00000085563	ABCB1	ATP-binding cassette, sub-family B (MDR/TAP), member 1
RELB	NA	5971	ENSG00000104856	RELB	v-rel reticuloendotheliosis viral oncogene homolog B
SERPINI1	NA	5274	ENSG00000163536	SERPINI1	serpin peptidase inhibitor, clade I (neuroserpin), member 1
EDNRB	NA	1910	ENSG00000136160	EDNRB	endothelin receptor type B
PPP1R13L	NA	10848	ENSG00000104881	PPP1R13L	protein phosphatase 1, regulatory subunit 13 like
EFNA1	NA	1942	ENSG00000169242	EFNA1	ephrin-A1
FZD5	NA	7855	ENSG00000163251	FZD5	frizzled family receptor 5
NCAM1	NA	4684	ENSG00000149294	NCAM1	neural cell adhesion molecule 1
NTRK2	NA	4915	ENSG00000148053	NTRK2	neurotrophic tyrosine kinase, receptor, type 2
MYOCD	NA	93649	ENSG00000141052	MYOCD	myocardin
CPE	NA	1363	ENSG00000109472	CPE	carboxypeptidase E
ETV1	NA	2115	ENSG00000006468	ETV1	ets variant 1
MYB	NA	4602	ENSG00000118513	MYB	v-myb myeloblastosis viral oncogene homolog (avian)
BMPR1B	NA	658	ENSG00000138696	BMPR1B	bone morphogenetic protein receptor, type IB
Pathway Commons pathway----ErbB1 downstream signaling----DB_ID:1602
C=1288;O=25;E=6.78;R=3.69;rawP=2.48e-08;adjP=1.23e-07
MMP12	NA	4321	NULL	MMP12	matrix metallopeptidase 12 (macrophage elastase)
KRT17	NA	3872	ENSG00000128422	KRT17	keratin 17
CP	NA	1356	ENSG00000047457	CP	ceruloplasmin (ferroxidase)
CACNA1G	NA	8913	ENSG00000006283	CACNA1G	calcium channel, voltage-dependent, T type, alpha 1G subunit
HMOX1	NA	3162	ENSG00000100292	HMOX1	heme oxygenase (decycling) 1
S1PR1	NA	1901	ENSG00000170989	S1PR1	sphingosine-1-phosphate receptor 1
DUSP5	NA	1847	ENSG00000138166	DUSP5	dual specificity phosphatase 5
GSN	NA	2934	ENSG00000148180	GSN	gelsolin
FGFR3	NA	2261	ENSG00000068078	FGFR3	fibroblast growth factor receptor 3
PLAU	NA	5328	ENSG00000122861	PLAU	plasminogen activator, urokinase
IL6	NA	3569	ENSG00000136244	IL6	interleukin 6 (interferon, beta 2)
ABCB1	NA	5243	ENSG00000085563	ABCB1	ATP-binding cassette, sub-family B (MDR/TAP), member 1
RELB	NA	5971	ENSG00000104856	RELB	v-rel reticuloendotheliosis viral oncogene homolog B
SERPINI1	NA	5274	ENSG00000163536	SERPINI1	serpin peptidase inhibitor, clade I (neuroserpin), member 1
EDNRB	NA	1910	ENSG00000136160	EDNRB	endothelin receptor type B
PPP1R13L	NA	10848	ENSG00000104881	PPP1R13L	protein phosphatase 1, regulatory subunit 13 like
EFNA1	NA	1942	ENSG00000169242	EFNA1	ephrin-A1
FZD5	NA	7855	ENSG00000163251	FZD5	frizzled family receptor 5
NCAM1	NA	4684	ENSG00000149294	NCAM1	neural cell adhesion molecule 1
NTRK2	NA	4915	ENSG00000148053	NTRK2	neurotrophic tyrosine kinase, receptor, type 2
CPE	NA	1363	ENSG00000109472	CPE	carboxypeptidase E
ETV1	NA	2115	ENSG00000006468	ETV1	ets variant 1
MYOCD	NA	93649	ENSG00000141052	MYOCD	myocardin
MYB	NA	4602	ENSG00000118513	MYB	v-myb myeloblastosis viral oncogene homolog (avian)
BMPR1B	NA	658	ENSG00000138696	BMPR1B	bone morphogenetic protein receptor, type IB
Pathway Commons pathway----PAR1-mediated thrombin signaling events----DB_ID:1531
C=1299;O=26;E=6.84;R=3.80;rawP=6.86e-09;adjP=1.23e-07
MMP12	NA	4321	NULL	MMP12	matrix metallopeptidase 12 (macrophage elastase)
KRT17	NA	3872	ENSG00000128422	KRT17	keratin 17
CP	NA	1356	ENSG00000047457	CP	ceruloplasmin (ferroxidase)
CACNA1G	NA	8913	ENSG00000006283	CACNA1G	calcium channel, voltage-dependent, T type, alpha 1G subunit
HMOX1	NA	3162	ENSG00000100292	HMOX1	heme oxygenase (decycling) 1
S1PR1	NA	1901	ENSG00000170989	S1PR1	sphingosine-1-phosphate receptor 1
DUSP5	NA	1847	ENSG00000138166	DUSP5	dual specificity phosphatase 5
GSN	NA	2934	ENSG00000148180	GSN	gelsolin
FGFR3	NA	2261	ENSG00000068078	FGFR3	fibroblast growth factor receptor 3
PLAU	NA	5328	ENSG00000122861	PLAU	plasminogen activator, urokinase
IL6	NA	3569	ENSG00000136244	IL6	interleukin 6 (interferon, beta 2)
ABCB1	NA	5243	ENSG00000085563	ABCB1	ATP-binding cassette, sub-family B (MDR/TAP), member 1
RELB	NA	5971	ENSG00000104856	RELB	v-rel reticuloendotheliosis viral oncogene homolog B
SERPINI1	NA	5274	ENSG00000163536	SERPINI1	serpin peptidase inhibitor, clade I (neuroserpin), member 1
EDNRB	NA	1910	ENSG00000136160	EDNRB	endothelin receptor type B
PPP1R13L	NA	10848	ENSG00000104881	PPP1R13L	protein phosphatase 1, regulatory subunit 13 like
EFNA1	NA	1942	ENSG00000169242	EFNA1	ephrin-A1
FZD5	NA	7855	ENSG00000163251	FZD5	frizzled family receptor 5
NCAM1	NA	4684	ENSG00000149294	NCAM1	neural cell adhesion molecule 1
NTRK2	NA	4915	ENSG00000148053	NTRK2	neurotrophic tyrosine kinase, receptor, type 2
MYOCD	NA	93649	ENSG00000141052	MYOCD	myocardin
CPE	NA	1363	ENSG00000109472	CPE	carboxypeptidase E
ETV1	NA	2115	ENSG00000006468	ETV1	ets variant 1
F2R	NA	2149	ENSG00000181104	F2R	coagulation factor II (thrombin) receptor
MYB	NA	4602	ENSG00000118513	MYB	v-myb myeloblastosis viral oncogene homolog (avian)
BMPR1B	NA	658	ENSG00000138696	BMPR1B	bone morphogenetic protein receptor, type IB
Pathway Commons pathway----IFN-gamma pathway----DB_ID:1529
C=1296;O=25;E=6.82;R=3.66;rawP=2.79e-08;adjP=1.23e-07
MMP12	NA	4321	NULL	MMP12	matrix metallopeptidase 12 (macrophage elastase)
KRT17	NA	3872	ENSG00000128422	KRT17	keratin 17
CP	NA	1356	ENSG00000047457	CP	ceruloplasmin (ferroxidase)
CACNA1G	NA	8913	ENSG00000006283	CACNA1G	calcium channel, voltage-dependent, T type, alpha 1G subunit
HMOX1	NA	3162	ENSG00000100292	HMOX1	heme oxygenase (decycling) 1
S1PR1	NA	1901	ENSG00000170989	S1PR1	sphingosine-1-phosphate receptor 1
DUSP5	NA	1847	ENSG00000138166	DUSP5	dual specificity phosphatase 5
GSN	NA	2934	ENSG00000148180	GSN	gelsolin
FGFR3	NA	2261	ENSG00000068078	FGFR3	fibroblast growth factor receptor 3
PLAU	NA	5328	ENSG00000122861	PLAU	plasminogen activator, urokinase
IL6	NA	3569	ENSG00000136244	IL6	interleukin 6 (interferon, beta 2)
ABCB1	NA	5243	ENSG00000085563	ABCB1	ATP-binding cassette, sub-family B (MDR/TAP), member 1
RELB	NA	5971	ENSG00000104856	RELB	v-rel reticuloendotheliosis viral oncogene homolog B
SERPINI1	NA	5274	ENSG00000163536	SERPINI1	serpin peptidase inhibitor, clade I (neuroserpin), member 1
EDNRB	NA	1910	ENSG00000136160	EDNRB	endothelin receptor type B
PPP1R13L	NA	10848	ENSG00000104881	PPP1R13L	protein phosphatase 1, regulatory subunit 13 like
EFNA1	NA	1942	ENSG00000169242	EFNA1	ephrin-A1
FZD5	NA	7855	ENSG00000163251	FZD5	frizzled family receptor 5
NCAM1	NA	4684	ENSG00000149294	NCAM1	neural cell adhesion molecule 1
NTRK2	NA	4915	ENSG00000148053	NTRK2	neurotrophic tyrosine kinase, receptor, type 2
CPE	NA	1363	ENSG00000109472	CPE	carboxypeptidase E
ETV1	NA	2115	ENSG00000006468	ETV1	ets variant 1
MYOCD	NA	93649	ENSG00000141052	MYOCD	myocardin
MYB	NA	4602	ENSG00000118513	MYB	v-myb myeloblastosis viral oncogene homolog (avian)
BMPR1B	NA	658	ENSG00000138696	BMPR1B	bone morphogenetic protein receptor, type IB
Pathway Commons pathway----Arf6 trafficking events----DB_ID:1615
C=1288;O=25;E=6.78;R=3.69;rawP=2.48e-08;adjP=1.23e-07
MMP12	NA	4321	NULL	MMP12	matrix metallopeptidase 12 (macrophage elastase)
KRT17	NA	3872	ENSG00000128422	KRT17	keratin 17
CP	NA	1356	ENSG00000047457	CP	ceruloplasmin (ferroxidase)
CACNA1G	NA	8913	ENSG00000006283	CACNA1G	calcium channel, voltage-dependent, T type, alpha 1G subunit
HMOX1	NA	3162	ENSG00000100292	HMOX1	heme oxygenase (decycling) 1
S1PR1	NA	1901	ENSG00000170989	S1PR1	sphingosine-1-phosphate receptor 1
DUSP5	NA	1847	ENSG00000138166	DUSP5	dual specificity phosphatase 5
GSN	NA	2934	ENSG00000148180	GSN	gelsolin
FGFR3	NA	2261	ENSG00000068078	FGFR3	fibroblast growth factor receptor 3
PLAU	NA	5328	ENSG00000122861	PLAU	plasminogen activator, urokinase
IL6	NA	3569	ENSG00000136244	IL6	interleukin 6 (interferon, beta 2)
ABCB1	NA	5243	ENSG00000085563	ABCB1	ATP-binding cassette, sub-family B (MDR/TAP), member 1
RELB	NA	5971	ENSG00000104856	RELB	v-rel reticuloendotheliosis viral oncogene homolog B
SERPINI1	NA	5274	ENSG00000163536	SERPINI1	serpin peptidase inhibitor, clade I (neuroserpin), member 1
EDNRB	NA	1910	ENSG00000136160	EDNRB	endothelin receptor type B
PPP1R13L	NA	10848	ENSG00000104881	PPP1R13L	protein phosphatase 1, regulatory subunit 13 like
EFNA1	NA	1942	ENSG00000169242	EFNA1	ephrin-A1
FZD5	NA	7855	ENSG00000163251	FZD5	frizzled family receptor 5
NCAM1	NA	4684	ENSG00000149294	NCAM1	neural cell adhesion molecule 1
NTRK2	NA	4915	ENSG00000148053	NTRK2	neurotrophic tyrosine kinase, receptor, type 2
CPE	NA	1363	ENSG00000109472	CPE	carboxypeptidase E
ETV1	NA	2115	ENSG00000006468	ETV1	ets variant 1
MYOCD	NA	93649	ENSG00000141052	MYOCD	myocardin
MYB	NA	4602	ENSG00000118513	MYB	v-myb myeloblastosis viral oncogene homolog (avian)
BMPR1B	NA	658	ENSG00000138696	BMPR1B	bone morphogenetic protein receptor, type IB
Pathway Commons pathway----TRAIL signaling pathway----DB_ID:1480
C=1328;O=26;E=6.99;R=3.72;rawP=1.07e-08;adjP=1.23e-07
MMP12	NA	4321	NULL	MMP12	matrix metallopeptidase 12 (macrophage elastase)
KRT17	NA	3872	ENSG00000128422	KRT17	keratin 17
BIRC3	NA	330	ENSG00000023445	BIRC3	baculoviral IAP repeat containing 3
CP	NA	1356	ENSG00000047457	CP	ceruloplasmin (ferroxidase)
CACNA1G	NA	8913	ENSG00000006283	CACNA1G	calcium channel, voltage-dependent, T type, alpha 1G subunit
HMOX1	NA	3162	ENSG00000100292	HMOX1	heme oxygenase (decycling) 1
S1PR1	NA	1901	ENSG00000170989	S1PR1	sphingosine-1-phosphate receptor 1
DUSP5	NA	1847	ENSG00000138166	DUSP5	dual specificity phosphatase 5
GSN	NA	2934	ENSG00000148180	GSN	gelsolin
FGFR3	NA	2261	ENSG00000068078	FGFR3	fibroblast growth factor receptor 3
PLAU	NA	5328	ENSG00000122861	PLAU	plasminogen activator, urokinase
IL6	NA	3569	ENSG00000136244	IL6	interleukin 6 (interferon, beta 2)
ABCB1	NA	5243	ENSG00000085563	ABCB1	ATP-binding cassette, sub-family B (MDR/TAP), member 1
RELB	NA	5971	ENSG00000104856	RELB	v-rel reticuloendotheliosis viral oncogene homolog B
SERPINI1	NA	5274	ENSG00000163536	SERPINI1	serpin peptidase inhibitor, clade I (neuroserpin), member 1
EDNRB	NA	1910	ENSG00000136160	EDNRB	endothelin receptor type B
PPP1R13L	NA	10848	ENSG00000104881	PPP1R13L	protein phosphatase 1, regulatory subunit 13 like
EFNA1	NA	1942	ENSG00000169242	EFNA1	ephrin-A1
FZD5	NA	7855	ENSG00000163251	FZD5	frizzled family receptor 5
NCAM1	NA	4684	ENSG00000149294	NCAM1	neural cell adhesion molecule 1
NTRK2	NA	4915	ENSG00000148053	NTRK2	neurotrophic tyrosine kinase, receptor, type 2
MYOCD	NA	93649	ENSG00000141052	MYOCD	myocardin
CPE	NA	1363	ENSG00000109472	CPE	carboxypeptidase E
ETV1	NA	2115	ENSG00000006468	ETV1	ets variant 1
MYB	NA	4602	ENSG00000118513	MYB	v-myb myeloblastosis viral oncogene homolog (avian)
BMPR1B	NA	658	ENSG00000138696	BMPR1B	bone morphogenetic protein receptor, type IB
Pathway Commons pathway----Arf6 downstream pathway----DB_ID:1585
C=1288;O=25;E=6.78;R=3.69;rawP=2.48e-08;adjP=1.23e-07
MMP12	NA	4321	NULL	MMP12	matrix metallopeptidase 12 (macrophage elastase)
KRT17	NA	3872	ENSG00000128422	KRT17	keratin 17
CP	NA	1356	ENSG00000047457	CP	ceruloplasmin (ferroxidase)
CACNA1G	NA	8913	ENSG00000006283	CACNA1G	calcium channel, voltage-dependent, T type, alpha 1G subunit
HMOX1	NA	3162	ENSG00000100292	HMOX1	heme oxygenase (decycling) 1
S1PR1	NA	1901	ENSG00000170989	S1PR1	sphingosine-1-phosphate receptor 1
DUSP5	NA	1847	ENSG00000138166	DUSP5	dual specificity phosphatase 5
GSN	NA	2934	ENSG00000148180	GSN	gelsolin
FGFR3	NA	2261	ENSG00000068078	FGFR3	fibroblast growth factor receptor 3
PLAU	NA	5328	ENSG00000122861	PLAU	plasminogen activator, urokinase
IL6	NA	3569	ENSG00000136244	IL6	interleukin 6 (interferon, beta 2)
ABCB1	NA	5243	ENSG00000085563	ABCB1	ATP-binding cassette, sub-family B (MDR/TAP), member 1
RELB	NA	5971	ENSG00000104856	RELB	v-rel reticuloendotheliosis viral oncogene homolog B
SERPINI1	NA	5274	ENSG00000163536	SERPINI1	serpin peptidase inhibitor, clade I (neuroserpin), member 1
EDNRB	NA	1910	ENSG00000136160	EDNRB	endothelin receptor type B
PPP1R13L	NA	10848	ENSG00000104881	PPP1R13L	protein phosphatase 1, regulatory subunit 13 like
EFNA1	NA	1942	ENSG00000169242	EFNA1	ephrin-A1
FZD5	NA	7855	ENSG00000163251	FZD5	frizzled family receptor 5
NCAM1	NA	4684	ENSG00000149294	NCAM1	neural cell adhesion molecule 1
NTRK2	NA	4915	ENSG00000148053	NTRK2	neurotrophic tyrosine kinase, receptor, type 2
CPE	NA	1363	ENSG00000109472	CPE	carboxypeptidase E
ETV1	NA	2115	ENSG00000006468	ETV1	ets variant 1
MYOCD	NA	93649	ENSG00000141052	MYOCD	myocardin
MYB	NA	4602	ENSG00000118513	MYB	v-myb myeloblastosis viral oncogene homolog (avian)
BMPR1B	NA	658	ENSG00000138696	BMPR1B	bone morphogenetic protein receptor, type IB
Pathway Commons pathway----PDGFR-beta signaling pathway----DB_ID:1540
C=1288;O=25;E=6.78;R=3.69;rawP=2.48e-08;adjP=1.23e-07
MMP12	NA	4321	NULL	MMP12	matrix metallopeptidase 12 (macrophage elastase)
KRT17	NA	3872	ENSG00000128422	KRT17	keratin 17
CP	NA	1356	ENSG00000047457	CP	ceruloplasmin (ferroxidase)
CACNA1G	NA	8913	ENSG00000006283	CACNA1G	calcium channel, voltage-dependent, T type, alpha 1G subunit
HMOX1	NA	3162	ENSG00000100292	HMOX1	heme oxygenase (decycling) 1
S1PR1	NA	1901	ENSG00000170989	S1PR1	sphingosine-1-phosphate receptor 1
DUSP5	NA	1847	ENSG00000138166	DUSP5	dual specificity phosphatase 5
GSN	NA	2934	ENSG00000148180	GSN	gelsolin
FGFR3	NA	2261	ENSG00000068078	FGFR3	fibroblast growth factor receptor 3
PLAU	NA	5328	ENSG00000122861	PLAU	plasminogen activator, urokinase
IL6	NA	3569	ENSG00000136244	IL6	interleukin 6 (interferon, beta 2)
ABCB1	NA	5243	ENSG00000085563	ABCB1	ATP-binding cassette, sub-family B (MDR/TAP), member 1
RELB	NA	5971	ENSG00000104856	RELB	v-rel reticuloendotheliosis viral oncogene homolog B
SERPINI1	NA	5274	ENSG00000163536	SERPINI1	serpin peptidase inhibitor, clade I (neuroserpin), member 1
EDNRB	NA	1910	ENSG00000136160	EDNRB	endothelin receptor type B
PPP1R13L	NA	10848	ENSG00000104881	PPP1R13L	protein phosphatase 1, regulatory subunit 13 like
EFNA1	NA	1942	ENSG00000169242	EFNA1	ephrin-A1
FZD5	NA	7855	ENSG00000163251	FZD5	frizzled family receptor 5
NCAM1	NA	4684	ENSG00000149294	NCAM1	neural cell adhesion molecule 1
NTRK2	NA	4915	ENSG00000148053	NTRK2	neurotrophic tyrosine kinase, receptor, type 2
CPE	NA	1363	ENSG00000109472	CPE	carboxypeptidase E
ETV1	NA	2115	ENSG00000006468	ETV1	ets variant 1
MYOCD	NA	93649	ENSG00000141052	MYOCD	myocardin
MYB	NA	4602	ENSG00000118513	MYB	v-myb myeloblastosis viral oncogene homolog (avian)
BMPR1B	NA	658	ENSG00000138696	BMPR1B	bone morphogenetic protein receptor, type IB
Pathway Commons pathway----IL3-mediated signaling events----DB_ID:1564
C=1295;O=25;E=6.82;R=3.67;rawP=2.75e-08;adjP=1.23e-07
MMP12	NA	4321	NULL	MMP12	matrix metallopeptidase 12 (macrophage elastase)
KRT17	NA	3872	ENSG00000128422	KRT17	keratin 17
CP	NA	1356	ENSG00000047457	CP	ceruloplasmin (ferroxidase)
CACNA1G	NA	8913	ENSG00000006283	CACNA1G	calcium channel, voltage-dependent, T type, alpha 1G subunit
HMOX1	NA	3162	ENSG00000100292	HMOX1	heme oxygenase (decycling) 1
S1PR1	NA	1901	ENSG00000170989	S1PR1	sphingosine-1-phosphate receptor 1
DUSP5	NA	1847	ENSG00000138166	DUSP5	dual specificity phosphatase 5
GSN	NA	2934	ENSG00000148180	GSN	gelsolin
FGFR3	NA	2261	ENSG00000068078	FGFR3	fibroblast growth factor receptor 3
PLAU	NA	5328	ENSG00000122861	PLAU	plasminogen activator, urokinase
IL6	NA	3569	ENSG00000136244	IL6	interleukin 6 (interferon, beta 2)
ABCB1	NA	5243	ENSG00000085563	ABCB1	ATP-binding cassette, sub-family B (MDR/TAP), member 1
RELB	NA	5971	ENSG00000104856	RELB	v-rel reticuloendotheliosis viral oncogene homolog B
SERPINI1	NA	5274	ENSG00000163536	SERPINI1	serpin peptidase inhibitor, clade I (neuroserpin), member 1
EDNRB	NA	1910	ENSG00000136160	EDNRB	endothelin receptor type B
PPP1R13L	NA	10848	ENSG00000104881	PPP1R13L	protein phosphatase 1, regulatory subunit 13 like
EFNA1	NA	1942	ENSG00000169242	EFNA1	ephrin-A1
FZD5	NA	7855	ENSG00000163251	FZD5	frizzled family receptor 5
NCAM1	NA	4684	ENSG00000149294	NCAM1	neural cell adhesion molecule 1
NTRK2	NA	4915	ENSG00000148053	NTRK2	neurotrophic tyrosine kinase, receptor, type 2
CPE	NA	1363	ENSG00000109472	CPE	carboxypeptidase E
ETV1	NA	2115	ENSG00000006468	ETV1	ets variant 1
MYOCD	NA	93649	ENSG00000141052	MYOCD	myocardin
MYB	NA	4602	ENSG00000118513	MYB	v-myb myeloblastosis viral oncogene homolog (avian)
BMPR1B	NA	658	ENSG00000138696	BMPR1B	bone morphogenetic protein receptor, type IB
Pathway Commons pathway----Class I PI3K signaling events----DB_ID:1553
C=1288;O=25;E=6.78;R=3.69;rawP=2.48e-08;adjP=1.23e-07
MMP12	NA	4321	NULL	MMP12	matrix metallopeptidase 12 (macrophage elastase)
KRT17	NA	3872	ENSG00000128422	KRT17	keratin 17
CP	NA	1356	ENSG00000047457	CP	ceruloplasmin (ferroxidase)
CACNA1G	NA	8913	ENSG00000006283	CACNA1G	calcium channel, voltage-dependent, T type, alpha 1G subunit
HMOX1	NA	3162	ENSG00000100292	HMOX1	heme oxygenase (decycling) 1
S1PR1	NA	1901	ENSG00000170989	S1PR1	sphingosine-1-phosphate receptor 1
DUSP5	NA	1847	ENSG00000138166	DUSP5	dual specificity phosphatase 5
GSN	NA	2934	ENSG00000148180	GSN	gelsolin
FGFR3	NA	2261	ENSG00000068078	FGFR3	fibroblast growth factor receptor 3
PLAU	NA	5328	ENSG00000122861	PLAU	plasminogen activator, urokinase
IL6	NA	3569	ENSG00000136244	IL6	interleukin 6 (interferon, beta 2)
ABCB1	NA	5243	ENSG00000085563	ABCB1	ATP-binding cassette, sub-family B (MDR/TAP), member 1
RELB	NA	5971	ENSG00000104856	RELB	v-rel reticuloendotheliosis viral oncogene homolog B
SERPINI1	NA	5274	ENSG00000163536	SERPINI1	serpin peptidase inhibitor, clade I (neuroserpin), member 1
EDNRB	NA	1910	ENSG00000136160	EDNRB	endothelin receptor type B
PPP1R13L	NA	10848	ENSG00000104881	PPP1R13L	protein phosphatase 1, regulatory subunit 13 like
EFNA1	NA	1942	ENSG00000169242	EFNA1	ephrin-A1
FZD5	NA	7855	ENSG00000163251	FZD5	frizzled family receptor 5
NCAM1	NA	4684	ENSG00000149294	NCAM1	neural cell adhesion molecule 1
NTRK2	NA	4915	ENSG00000148053	NTRK2	neurotrophic tyrosine kinase, receptor, type 2
CPE	NA	1363	ENSG00000109472	CPE	carboxypeptidase E
ETV1	NA	2115	ENSG00000006468	ETV1	ets variant 1
MYOCD	NA	93649	ENSG00000141052	MYOCD	myocardin
MYB	NA	4602	ENSG00000118513	MYB	v-myb myeloblastosis viral oncogene homolog (avian)
BMPR1B	NA	658	ENSG00000138696	BMPR1B	bone morphogenetic protein receptor, type IB
Pathway Commons pathway----Glypican 1 network----DB_ID:1492
C=1299;O=25;E=6.84;R=3.66;rawP=2.92e-08;adjP=1.23e-07
MMP12	NA	4321	NULL	MMP12	matrix metallopeptidase 12 (macrophage elastase)
KRT17	NA	3872	ENSG00000128422	KRT17	keratin 17
CP	NA	1356	ENSG00000047457	CP	ceruloplasmin (ferroxidase)
CACNA1G	NA	8913	ENSG00000006283	CACNA1G	calcium channel, voltage-dependent, T type, alpha 1G subunit
HMOX1	NA	3162	ENSG00000100292	HMOX1	heme oxygenase (decycling) 1
S1PR1	NA	1901	ENSG00000170989	S1PR1	sphingosine-1-phosphate receptor 1
DUSP5	NA	1847	ENSG00000138166	DUSP5	dual specificity phosphatase 5
GSN	NA	2934	ENSG00000148180	GSN	gelsolin
FGFR3	NA	2261	ENSG00000068078	FGFR3	fibroblast growth factor receptor 3
PLAU	NA	5328	ENSG00000122861	PLAU	plasminogen activator, urokinase
IL6	NA	3569	ENSG00000136244	IL6	interleukin 6 (interferon, beta 2)
ABCB1	NA	5243	ENSG00000085563	ABCB1	ATP-binding cassette, sub-family B (MDR/TAP), member 1
RELB	NA	5971	ENSG00000104856	RELB	v-rel reticuloendotheliosis viral oncogene homolog B
SERPINI1	NA	5274	ENSG00000163536	SERPINI1	serpin peptidase inhibitor, clade I (neuroserpin), member 1
EDNRB	NA	1910	ENSG00000136160	EDNRB	endothelin receptor type B
PPP1R13L	NA	10848	ENSG00000104881	PPP1R13L	protein phosphatase 1, regulatory subunit 13 like
EFNA1	NA	1942	ENSG00000169242	EFNA1	ephrin-A1
FZD5	NA	7855	ENSG00000163251	FZD5	frizzled family receptor 5
NCAM1	NA	4684	ENSG00000149294	NCAM1	neural cell adhesion molecule 1
NTRK2	NA	4915	ENSG00000148053	NTRK2	neurotrophic tyrosine kinase, receptor, type 2
CPE	NA	1363	ENSG00000109472	CPE	carboxypeptidase E
ETV1	NA	2115	ENSG00000006468	ETV1	ets variant 1
MYOCD	NA	93649	ENSG00000141052	MYOCD	myocardin
MYB	NA	4602	ENSG00000118513	MYB	v-myb myeloblastosis viral oncogene homolog (avian)
BMPR1B	NA	658	ENSG00000138696	BMPR1B	bone morphogenetic protein receptor, type IB
Pathway Commons pathway----EGFR-dependent Endothelin signaling events----DB_ID:1603
C=1289;O=25;E=6.78;R=3.68;rawP=2.52e-08;adjP=1.23e-07
MMP12	NA	4321	NULL	MMP12	matrix metallopeptidase 12 (macrophage elastase)
KRT17	NA	3872	ENSG00000128422	KRT17	keratin 17
CP	NA	1356	ENSG00000047457	CP	ceruloplasmin (ferroxidase)
CACNA1G	NA	8913	ENSG00000006283	CACNA1G	calcium channel, voltage-dependent, T type, alpha 1G subunit
HMOX1	NA	3162	ENSG00000100292	HMOX1	heme oxygenase (decycling) 1
S1PR1	NA	1901	ENSG00000170989	S1PR1	sphingosine-1-phosphate receptor 1
DUSP5	NA	1847	ENSG00000138166	DUSP5	dual specificity phosphatase 5
GSN	NA	2934	ENSG00000148180	GSN	gelsolin
FGFR3	NA	2261	ENSG00000068078	FGFR3	fibroblast growth factor receptor 3
PLAU	NA	5328	ENSG00000122861	PLAU	plasminogen activator, urokinase
IL6	NA	3569	ENSG00000136244	IL6	interleukin 6 (interferon, beta 2)
ABCB1	NA	5243	ENSG00000085563	ABCB1	ATP-binding cassette, sub-family B (MDR/TAP), member 1
RELB	NA	5971	ENSG00000104856	RELB	v-rel reticuloendotheliosis viral oncogene homolog B
SERPINI1	NA	5274	ENSG00000163536	SERPINI1	serpin peptidase inhibitor, clade I (neuroserpin), member 1
EDNRB	NA	1910	ENSG00000136160	EDNRB	endothelin receptor type B
PPP1R13L	NA	10848	ENSG00000104881	PPP1R13L	protein phosphatase 1, regulatory subunit 13 like
EFNA1	NA	1942	ENSG00000169242	EFNA1	ephrin-A1
FZD5	NA	7855	ENSG00000163251	FZD5	frizzled family receptor 5
NCAM1	NA	4684	ENSG00000149294	NCAM1	neural cell adhesion molecule 1
NTRK2	NA	4915	ENSG00000148053	NTRK2	neurotrophic tyrosine kinase, receptor, type 2
CPE	NA	1363	ENSG00000109472	CPE	carboxypeptidase E
ETV1	NA	2115	ENSG00000006468	ETV1	ets variant 1
MYOCD	NA	93649	ENSG00000141052	MYOCD	myocardin
MYB	NA	4602	ENSG00000118513	MYB	v-myb myeloblastosis viral oncogene homolog (avian)
BMPR1B	NA	658	ENSG00000138696	BMPR1B	bone morphogenetic protein receptor, type IB
Pathway Commons pathway----Insulin Pathway----DB_ID:1466
C=1288;O=25;E=6.78;R=3.69;rawP=2.48e-08;adjP=1.23e-07
MMP12	NA	4321	NULL	MMP12	matrix metallopeptidase 12 (macrophage elastase)
KRT17	NA	3872	ENSG00000128422	KRT17	keratin 17
CP	NA	1356	ENSG00000047457	CP	ceruloplasmin (ferroxidase)
CACNA1G	NA	8913	ENSG00000006283	CACNA1G	calcium channel, voltage-dependent, T type, alpha 1G subunit
HMOX1	NA	3162	ENSG00000100292	HMOX1	heme oxygenase (decycling) 1
S1PR1	NA	1901	ENSG00000170989	S1PR1	sphingosine-1-phosphate receptor 1
DUSP5	NA	1847	ENSG00000138166	DUSP5	dual specificity phosphatase 5
GSN	NA	2934	ENSG00000148180	GSN	gelsolin
FGFR3	NA	2261	ENSG00000068078	FGFR3	fibroblast growth factor receptor 3
PLAU	NA	5328	ENSG00000122861	PLAU	plasminogen activator, urokinase
IL6	NA	3569	ENSG00000136244	IL6	interleukin 6 (interferon, beta 2)
ABCB1	NA	5243	ENSG00000085563	ABCB1	ATP-binding cassette, sub-family B (MDR/TAP), member 1
RELB	NA	5971	ENSG00000104856	RELB	v-rel reticuloendotheliosis viral oncogene homolog B
SERPINI1	NA	5274	ENSG00000163536	SERPINI1	serpin peptidase inhibitor, clade I (neuroserpin), member 1
EDNRB	NA	1910	ENSG00000136160	EDNRB	endothelin receptor type B
PPP1R13L	NA	10848	ENSG00000104881	PPP1R13L	protein phosphatase 1, regulatory subunit 13 like
EFNA1	NA	1942	ENSG00000169242	EFNA1	ephrin-A1
FZD5	NA	7855	ENSG00000163251	FZD5	frizzled family receptor 5
NCAM1	NA	4684	ENSG00000149294	NCAM1	neural cell adhesion molecule 1
NTRK2	NA	4915	ENSG00000148053	NTRK2	neurotrophic tyrosine kinase, receptor, type 2
CPE	NA	1363	ENSG00000109472	CPE	carboxypeptidase E
ETV1	NA	2115	ENSG00000006468	ETV1	ets variant 1
MYOCD	NA	93649	ENSG00000141052	MYOCD	myocardin
MYB	NA	4602	ENSG00000118513	MYB	v-myb myeloblastosis viral oncogene homolog (avian)
BMPR1B	NA	658	ENSG00000138696	BMPR1B	bone morphogenetic protein receptor, type IB
Pathway Commons pathway----Signaling events mediated by VEGFR1 and VEGFR2----DB_ID:1516
C=1296;O=25;E=6.82;R=3.66;rawP=2.79e-08;adjP=1.23e-07
MMP12	NA	4321	NULL	MMP12	matrix metallopeptidase 12 (macrophage elastase)
KRT17	NA	3872	ENSG00000128422	KRT17	keratin 17
CP	NA	1356	ENSG00000047457	CP	ceruloplasmin (ferroxidase)
CACNA1G	NA	8913	ENSG00000006283	CACNA1G	calcium channel, voltage-dependent, T type, alpha 1G subunit
HMOX1	NA	3162	ENSG00000100292	HMOX1	heme oxygenase (decycling) 1
S1PR1	NA	1901	ENSG00000170989	S1PR1	sphingosine-1-phosphate receptor 1
DUSP5	NA	1847	ENSG00000138166	DUSP5	dual specificity phosphatase 5
GSN	NA	2934	ENSG00000148180	GSN	gelsolin
FGFR3	NA	2261	ENSG00000068078	FGFR3	fibroblast growth factor receptor 3
PLAU	NA	5328	ENSG00000122861	PLAU	plasminogen activator, urokinase
IL6	NA	3569	ENSG00000136244	IL6	interleukin 6 (interferon, beta 2)
ABCB1	NA	5243	ENSG00000085563	ABCB1	ATP-binding cassette, sub-family B (MDR/TAP), member 1
RELB	NA	5971	ENSG00000104856	RELB	v-rel reticuloendotheliosis viral oncogene homolog B
SERPINI1	NA	5274	ENSG00000163536	SERPINI1	serpin peptidase inhibitor, clade I (neuroserpin), member 1
EDNRB	NA	1910	ENSG00000136160	EDNRB	endothelin receptor type B
PPP1R13L	NA	10848	ENSG00000104881	PPP1R13L	protein phosphatase 1, regulatory subunit 13 like
EFNA1	NA	1942	ENSG00000169242	EFNA1	ephrin-A1
FZD5	NA	7855	ENSG00000163251	FZD5	frizzled family receptor 5
NCAM1	NA	4684	ENSG00000149294	NCAM1	neural cell adhesion molecule 1
NTRK2	NA	4915	ENSG00000148053	NTRK2	neurotrophic tyrosine kinase, receptor, type 2
CPE	NA	1363	ENSG00000109472	CPE	carboxypeptidase E
ETV1	NA	2115	ENSG00000006468	ETV1	ets variant 1
MYOCD	NA	93649	ENSG00000141052	MYOCD	myocardin
MYB	NA	4602	ENSG00000118513	MYB	v-myb myeloblastosis viral oncogene homolog (avian)
BMPR1B	NA	658	ENSG00000138696	BMPR1B	bone morphogenetic protein receptor, type IB
Pathway Commons pathway----PDGF receptor signaling network----DB_ID:1497
C=1293;O=25;E=6.81;R=3.67;rawP=2.67e-08;adjP=1.23e-07
MMP12	NA	4321	NULL	MMP12	matrix metallopeptidase 12 (macrophage elastase)
KRT17	NA	3872	ENSG00000128422	KRT17	keratin 17
CP	NA	1356	ENSG00000047457	CP	ceruloplasmin (ferroxidase)
CACNA1G	NA	8913	ENSG00000006283	CACNA1G	calcium channel, voltage-dependent, T type, alpha 1G subunit
HMOX1	NA	3162	ENSG00000100292	HMOX1	heme oxygenase (decycling) 1
S1PR1	NA	1901	ENSG00000170989	S1PR1	sphingosine-1-phosphate receptor 1
DUSP5	NA	1847	ENSG00000138166	DUSP5	dual specificity phosphatase 5
GSN	NA	2934	ENSG00000148180	GSN	gelsolin
FGFR3	NA	2261	ENSG00000068078	FGFR3	fibroblast growth factor receptor 3
PLAU	NA	5328	ENSG00000122861	PLAU	plasminogen activator, urokinase
IL6	NA	3569	ENSG00000136244	IL6	interleukin 6 (interferon, beta 2)
ABCB1	NA	5243	ENSG00000085563	ABCB1	ATP-binding cassette, sub-family B (MDR/TAP), member 1
RELB	NA	5971	ENSG00000104856	RELB	v-rel reticuloendotheliosis viral oncogene homolog B
SERPINI1	NA	5274	ENSG00000163536	SERPINI1	serpin peptidase inhibitor, clade I (neuroserpin), member 1
EDNRB	NA	1910	ENSG00000136160	EDNRB	endothelin receptor type B
PPP1R13L	NA	10848	ENSG00000104881	PPP1R13L	protein phosphatase 1, regulatory subunit 13 like
EFNA1	NA	1942	ENSG00000169242	EFNA1	ephrin-A1
FZD5	NA	7855	ENSG00000163251	FZD5	frizzled family receptor 5
NCAM1	NA	4684	ENSG00000149294	NCAM1	neural cell adhesion molecule 1
NTRK2	NA	4915	ENSG00000148053	NTRK2	neurotrophic tyrosine kinase, receptor, type 2
CPE	NA	1363	ENSG00000109472	CPE	carboxypeptidase E
ETV1	NA	2115	ENSG00000006468	ETV1	ets variant 1
MYOCD	NA	93649	ENSG00000141052	MYOCD	myocardin
MYB	NA	4602	ENSG00000118513	MYB	v-myb myeloblastosis viral oncogene homolog (avian)
BMPR1B	NA	658	ENSG00000138696	BMPR1B	bone morphogenetic protein receptor, type IB
Pathway Commons pathway----Urokinase-type plasminogen activator (uPA) and uPAR-mediated signaling----DB_ID:1519
C=1288;O=25;E=6.78;R=3.69;rawP=2.48e-08;adjP=1.23e-07
MMP12	NA	4321	NULL	MMP12	matrix metallopeptidase 12 (macrophage elastase)
KRT17	NA	3872	ENSG00000128422	KRT17	keratin 17
CP	NA	1356	ENSG00000047457	CP	ceruloplasmin (ferroxidase)
CACNA1G	NA	8913	ENSG00000006283	CACNA1G	calcium channel, voltage-dependent, T type, alpha 1G subunit
HMOX1	NA	3162	ENSG00000100292	HMOX1	heme oxygenase (decycling) 1
S1PR1	NA	1901	ENSG00000170989	S1PR1	sphingosine-1-phosphate receptor 1
DUSP5	NA	1847	ENSG00000138166	DUSP5	dual specificity phosphatase 5
GSN	NA	2934	ENSG00000148180	GSN	gelsolin
FGFR3	NA	2261	ENSG00000068078	FGFR3	fibroblast growth factor receptor 3
PLAU	NA	5328	ENSG00000122861	PLAU	plasminogen activator, urokinase
IL6	NA	3569	ENSG00000136244	IL6	interleukin 6 (interferon, beta 2)
ABCB1	NA	5243	ENSG00000085563	ABCB1	ATP-binding cassette, sub-family B (MDR/TAP), member 1
RELB	NA	5971	ENSG00000104856	RELB	v-rel reticuloendotheliosis viral oncogene homolog B
SERPINI1	NA	5274	ENSG00000163536	SERPINI1	serpin peptidase inhibitor, clade I (neuroserpin), member 1
EDNRB	NA	1910	ENSG00000136160	EDNRB	endothelin receptor type B
PPP1R13L	NA	10848	ENSG00000104881	PPP1R13L	protein phosphatase 1, regulatory subunit 13 like
EFNA1	NA	1942	ENSG00000169242	EFNA1	ephrin-A1
FZD5	NA	7855	ENSG00000163251	FZD5	frizzled family receptor 5
NCAM1	NA	4684	ENSG00000149294	NCAM1	neural cell adhesion molecule 1
NTRK2	NA	4915	ENSG00000148053	NTRK2	neurotrophic tyrosine kinase, receptor, type 2
CPE	NA	1363	ENSG00000109472	CPE	carboxypeptidase E
ETV1	NA	2115	ENSG00000006468	ETV1	ets variant 1
MYOCD	NA	93649	ENSG00000141052	MYOCD	myocardin
MYB	NA	4602	ENSG00000118513	MYB	v-myb myeloblastosis viral oncogene homolog (avian)
BMPR1B	NA	658	ENSG00000138696	BMPR1B	bone morphogenetic protein receptor, type IB
Pathway Commons pathway----Signaling events mediated by Hepatocyte Growth Factor Receptor (c-Met)----DB_ID:1491
C=1293;O=25;E=6.81;R=3.67;rawP=2.67e-08;adjP=1.23e-07
MMP12	NA	4321	NULL	MMP12	matrix metallopeptidase 12 (macrophage elastase)
KRT17	NA	3872	ENSG00000128422	KRT17	keratin 17
CP	NA	1356	ENSG00000047457	CP	ceruloplasmin (ferroxidase)
CACNA1G	NA	8913	ENSG00000006283	CACNA1G	calcium channel, voltage-dependent, T type, alpha 1G subunit
HMOX1	NA	3162	ENSG00000100292	HMOX1	heme oxygenase (decycling) 1
S1PR1	NA	1901	ENSG00000170989	S1PR1	sphingosine-1-phosphate receptor 1
DUSP5	NA	1847	ENSG00000138166	DUSP5	dual specificity phosphatase 5
GSN	NA	2934	ENSG00000148180	GSN	gelsolin
FGFR3	NA	2261	ENSG00000068078	FGFR3	fibroblast growth factor receptor 3
PLAU	NA	5328	ENSG00000122861	PLAU	plasminogen activator, urokinase
IL6	NA	3569	ENSG00000136244	IL6	interleukin 6 (interferon, beta 2)
ABCB1	NA	5243	ENSG00000085563	ABCB1	ATP-binding cassette, sub-family B (MDR/TAP), member 1
RELB	NA	5971	ENSG00000104856	RELB	v-rel reticuloendotheliosis viral oncogene homolog B
SERPINI1	NA	5274	ENSG00000163536	SERPINI1	serpin peptidase inhibitor, clade I (neuroserpin), member 1
EDNRB	NA	1910	ENSG00000136160	EDNRB	endothelin receptor type B
PPP1R13L	NA	10848	ENSG00000104881	PPP1R13L	protein phosphatase 1, regulatory subunit 13 like
EFNA1	NA	1942	ENSG00000169242	EFNA1	ephrin-A1
FZD5	NA	7855	ENSG00000163251	FZD5	frizzled family receptor 5
NCAM1	NA	4684	ENSG00000149294	NCAM1	neural cell adhesion molecule 1
NTRK2	NA	4915	ENSG00000148053	NTRK2	neurotrophic tyrosine kinase, receptor, type 2
CPE	NA	1363	ENSG00000109472	CPE	carboxypeptidase E
ETV1	NA	2115	ENSG00000006468	ETV1	ets variant 1
MYOCD	NA	93649	ENSG00000141052	MYOCD	myocardin
MYB	NA	4602	ENSG00000118513	MYB	v-myb myeloblastosis viral oncogene homolog (avian)
BMPR1B	NA	658	ENSG00000138696	BMPR1B	bone morphogenetic protein receptor, type IB
Pathway Commons pathway----Nectin adhesion pathway----DB_ID:1472
C=1295;O=25;E=6.82;R=3.67;rawP=2.75e-08;adjP=1.23e-07
MMP12	NA	4321	NULL	MMP12	matrix metallopeptidase 12 (macrophage elastase)
KRT17	NA	3872	ENSG00000128422	KRT17	keratin 17
CP	NA	1356	ENSG00000047457	CP	ceruloplasmin (ferroxidase)
CACNA1G	NA	8913	ENSG00000006283	CACNA1G	calcium channel, voltage-dependent, T type, alpha 1G subunit
HMOX1	NA	3162	ENSG00000100292	HMOX1	heme oxygenase (decycling) 1
S1PR1	NA	1901	ENSG00000170989	S1PR1	sphingosine-1-phosphate receptor 1
DUSP5	NA	1847	ENSG00000138166	DUSP5	dual specificity phosphatase 5
GSN	NA	2934	ENSG00000148180	GSN	gelsolin
FGFR3	NA	2261	ENSG00000068078	FGFR3	fibroblast growth factor receptor 3
PLAU	NA	5328	ENSG00000122861	PLAU	plasminogen activator, urokinase
IL6	NA	3569	ENSG00000136244	IL6	interleukin 6 (interferon, beta 2)
ABCB1	NA	5243	ENSG00000085563	ABCB1	ATP-binding cassette, sub-family B (MDR/TAP), member 1
RELB	NA	5971	ENSG00000104856	RELB	v-rel reticuloendotheliosis viral oncogene homolog B
SERPINI1	NA	5274	ENSG00000163536	SERPINI1	serpin peptidase inhibitor, clade I (neuroserpin), member 1
EDNRB	NA	1910	ENSG00000136160	EDNRB	endothelin receptor type B
PPP1R13L	NA	10848	ENSG00000104881	PPP1R13L	protein phosphatase 1, regulatory subunit 13 like
EFNA1	NA	1942	ENSG00000169242	EFNA1	ephrin-A1
FZD5	NA	7855	ENSG00000163251	FZD5	frizzled family receptor 5
NCAM1	NA	4684	ENSG00000149294	NCAM1	neural cell adhesion molecule 1
NTRK2	NA	4915	ENSG00000148053	NTRK2	neurotrophic tyrosine kinase, receptor, type 2
CPE	NA	1363	ENSG00000109472	CPE	carboxypeptidase E
ETV1	NA	2115	ENSG00000006468	ETV1	ets variant 1
MYOCD	NA	93649	ENSG00000141052	MYOCD	myocardin
MYB	NA	4602	ENSG00000118513	MYB	v-myb myeloblastosis viral oncogene homolog (avian)
BMPR1B	NA	658	ENSG00000138696	BMPR1B	bone morphogenetic protein receptor, type IB
Pathway Commons pathway----Plasma membrane estrogen receptor signaling----DB_ID:1556
C=1301;O=25;E=6.85;R=3.65;rawP=3.01e-08;adjP=1.23e-07
MMP12	NA	4321	NULL	MMP12	matrix metallopeptidase 12 (macrophage elastase)
KRT17	NA	3872	ENSG00000128422	KRT17	keratin 17
CP	NA	1356	ENSG00000047457	CP	ceruloplasmin (ferroxidase)
CACNA1G	NA	8913	ENSG00000006283	CACNA1G	calcium channel, voltage-dependent, T type, alpha 1G subunit
HMOX1	NA	3162	ENSG00000100292	HMOX1	heme oxygenase (decycling) 1
S1PR1	NA	1901	ENSG00000170989	S1PR1	sphingosine-1-phosphate receptor 1
DUSP5	NA	1847	ENSG00000138166	DUSP5	dual specificity phosphatase 5
GSN	NA	2934	ENSG00000148180	GSN	gelsolin
FGFR3	NA	2261	ENSG00000068078	FGFR3	fibroblast growth factor receptor 3
PLAU	NA	5328	ENSG00000122861	PLAU	plasminogen activator, urokinase
IL6	NA	3569	ENSG00000136244	IL6	interleukin 6 (interferon, beta 2)
ABCB1	NA	5243	ENSG00000085563	ABCB1	ATP-binding cassette, sub-family B (MDR/TAP), member 1
RELB	NA	5971	ENSG00000104856	RELB	v-rel reticuloendotheliosis viral oncogene homolog B
SERPINI1	NA	5274	ENSG00000163536	SERPINI1	serpin peptidase inhibitor, clade I (neuroserpin), member 1
EDNRB	NA	1910	ENSG00000136160	EDNRB	endothelin receptor type B
PPP1R13L	NA	10848	ENSG00000104881	PPP1R13L	protein phosphatase 1, regulatory subunit 13 like
EFNA1	NA	1942	ENSG00000169242	EFNA1	ephrin-A1
FZD5	NA	7855	ENSG00000163251	FZD5	frizzled family receptor 5
NCAM1	NA	4684	ENSG00000149294	NCAM1	neural cell adhesion molecule 1
NTRK2	NA	4915	ENSG00000148053	NTRK2	neurotrophic tyrosine kinase, receptor, type 2
CPE	NA	1363	ENSG00000109472	CPE	carboxypeptidase E
ETV1	NA	2115	ENSG00000006468	ETV1	ets variant 1
MYOCD	NA	93649	ENSG00000141052	MYOCD	myocardin
MYB	NA	4602	ENSG00000118513	MYB	v-myb myeloblastosis viral oncogene homolog (avian)
BMPR1B	NA	658	ENSG00000138696	BMPR1B	bone morphogenetic protein receptor, type IB
Pathway Commons pathway----Internalization of ErbB1----DB_ID:1509
C=1288;O=25;E=6.78;R=3.69;rawP=2.48e-08;adjP=1.23e-07
MMP12	NA	4321	NULL	MMP12	matrix metallopeptidase 12 (macrophage elastase)
KRT17	NA	3872	ENSG00000128422	KRT17	keratin 17
CP	NA	1356	ENSG00000047457	CP	ceruloplasmin (ferroxidase)
CACNA1G	NA	8913	ENSG00000006283	CACNA1G	calcium channel, voltage-dependent, T type, alpha 1G subunit
HMOX1	NA	3162	ENSG00000100292	HMOX1	heme oxygenase (decycling) 1
S1PR1	NA	1901	ENSG00000170989	S1PR1	sphingosine-1-phosphate receptor 1
DUSP5	NA	1847	ENSG00000138166	DUSP5	dual specificity phosphatase 5
GSN	NA	2934	ENSG00000148180	GSN	gelsolin
FGFR3	NA	2261	ENSG00000068078	FGFR3	fibroblast growth factor receptor 3
PLAU	NA	5328	ENSG00000122861	PLAU	plasminogen activator, urokinase
IL6	NA	3569	ENSG00000136244	IL6	interleukin 6 (interferon, beta 2)
ABCB1	NA	5243	ENSG00000085563	ABCB1	ATP-binding cassette, sub-family B (MDR/TAP), member 1
RELB	NA	5971	ENSG00000104856	RELB	v-rel reticuloendotheliosis viral oncogene homolog B
SERPINI1	NA	5274	ENSG00000163536	SERPINI1	serpin peptidase inhibitor, clade I (neuroserpin), member 1
EDNRB	NA	1910	ENSG00000136160	EDNRB	endothelin receptor type B
PPP1R13L	NA	10848	ENSG00000104881	PPP1R13L	protein phosphatase 1, regulatory subunit 13 like
EFNA1	NA	1942	ENSG00000169242	EFNA1	ephrin-A1
FZD5	NA	7855	ENSG00000163251	FZD5	frizzled family receptor 5
NCAM1	NA	4684	ENSG00000149294	NCAM1	neural cell adhesion molecule 1
NTRK2	NA	4915	ENSG00000148053	NTRK2	neurotrophic tyrosine kinase, receptor, type 2
CPE	NA	1363	ENSG00000109472	CPE	carboxypeptidase E
ETV1	NA	2115	ENSG00000006468	ETV1	ets variant 1
MYOCD	NA	93649	ENSG00000141052	MYOCD	myocardin
MYB	NA	4602	ENSG00000118513	MYB	v-myb myeloblastosis viral oncogene homolog (avian)
BMPR1B	NA	658	ENSG00000138696	BMPR1B	bone morphogenetic protein receptor, type IB
Pathway Commons pathway----Syndecan-1-mediated signaling events----DB_ID:1454
C=1300;O=25;E=6.84;R=3.65;rawP=2.97e-08;adjP=1.23e-07
MMP12	NA	4321	NULL	MMP12	matrix metallopeptidase 12 (macrophage elastase)
KRT17	NA	3872	ENSG00000128422	KRT17	keratin 17
CP	NA	1356	ENSG00000047457	CP	ceruloplasmin (ferroxidase)
CACNA1G	NA	8913	ENSG00000006283	CACNA1G	calcium channel, voltage-dependent, T type, alpha 1G subunit
HMOX1	NA	3162	ENSG00000100292	HMOX1	heme oxygenase (decycling) 1
S1PR1	NA	1901	ENSG00000170989	S1PR1	sphingosine-1-phosphate receptor 1
DUSP5	NA	1847	ENSG00000138166	DUSP5	dual specificity phosphatase 5
GSN	NA	2934	ENSG00000148180	GSN	gelsolin
FGFR3	NA	2261	ENSG00000068078	FGFR3	fibroblast growth factor receptor 3
PLAU	NA	5328	ENSG00000122861	PLAU	plasminogen activator, urokinase
IL6	NA	3569	ENSG00000136244	IL6	interleukin 6 (interferon, beta 2)
ABCB1	NA	5243	ENSG00000085563	ABCB1	ATP-binding cassette, sub-family B (MDR/TAP), member 1
RELB	NA	5971	ENSG00000104856	RELB	v-rel reticuloendotheliosis viral oncogene homolog B
SERPINI1	NA	5274	ENSG00000163536	SERPINI1	serpin peptidase inhibitor, clade I (neuroserpin), member 1
EDNRB	NA	1910	ENSG00000136160	EDNRB	endothelin receptor type B
PPP1R13L	NA	10848	ENSG00000104881	PPP1R13L	protein phosphatase 1, regulatory subunit 13 like
EFNA1	NA	1942	ENSG00000169242	EFNA1	ephrin-A1
FZD5	NA	7855	ENSG00000163251	FZD5	frizzled family receptor 5
NCAM1	NA	4684	ENSG00000149294	NCAM1	neural cell adhesion molecule 1
NTRK2	NA	4915	ENSG00000148053	NTRK2	neurotrophic tyrosine kinase, receptor, type 2
CPE	NA	1363	ENSG00000109472	CPE	carboxypeptidase E
ETV1	NA	2115	ENSG00000006468	ETV1	ets variant 1
MYOCD	NA	93649	ENSG00000141052	MYOCD	myocardin
MYB	NA	4602	ENSG00000118513	MYB	v-myb myeloblastosis viral oncogene homolog (avian)
BMPR1B	NA	658	ENSG00000138696	BMPR1B	bone morphogenetic protein receptor, type IB
Pathway Commons pathway----EGF receptor (ErbB1) signaling pathway----DB_ID:1550
C=1288;O=25;E=6.78;R=3.69;rawP=2.48e-08;adjP=1.23e-07
MMP12	NA	4321	NULL	MMP12	matrix metallopeptidase 12 (macrophage elastase)
KRT17	NA	3872	ENSG00000128422	KRT17	keratin 17
CP	NA	1356	ENSG00000047457	CP	ceruloplasmin (ferroxidase)
CACNA1G	NA	8913	ENSG00000006283	CACNA1G	calcium channel, voltage-dependent, T type, alpha 1G subunit
HMOX1	NA	3162	ENSG00000100292	HMOX1	heme oxygenase (decycling) 1
S1PR1	NA	1901	ENSG00000170989	S1PR1	sphingosine-1-phosphate receptor 1
DUSP5	NA	1847	ENSG00000138166	DUSP5	dual specificity phosphatase 5
GSN	NA	2934	ENSG00000148180	GSN	gelsolin
FGFR3	NA	2261	ENSG00000068078	FGFR3	fibroblast growth factor receptor 3
PLAU	NA	5328	ENSG00000122861	PLAU	plasminogen activator, urokinase
IL6	NA	3569	ENSG00000136244	IL6	interleukin 6 (interferon, beta 2)
ABCB1	NA	5243	ENSG00000085563	ABCB1	ATP-binding cassette, sub-family B (MDR/TAP), member 1
RELB	NA	5971	ENSG00000104856	RELB	v-rel reticuloendotheliosis viral oncogene homolog B
SERPINI1	NA	5274	ENSG00000163536	SERPINI1	serpin peptidase inhibitor, clade I (neuroserpin), member 1
EDNRB	NA	1910	ENSG00000136160	EDNRB	endothelin receptor type B
PPP1R13L	NA	10848	ENSG00000104881	PPP1R13L	protein phosphatase 1, regulatory subunit 13 like
EFNA1	NA	1942	ENSG00000169242	EFNA1	ephrin-A1
FZD5	NA	7855	ENSG00000163251	FZD5	frizzled family receptor 5
NCAM1	NA	4684	ENSG00000149294	NCAM1	neural cell adhesion molecule 1
NTRK2	NA	4915	ENSG00000148053	NTRK2	neurotrophic tyrosine kinase, receptor, type 2
CPE	NA	1363	ENSG00000109472	CPE	carboxypeptidase E
ETV1	NA	2115	ENSG00000006468	ETV1	ets variant 1
MYOCD	NA	93649	ENSG00000141052	MYOCD	myocardin
MYB	NA	4602	ENSG00000118513	MYB	v-myb myeloblastosis viral oncogene homolog (avian)
BMPR1B	NA	658	ENSG00000138696	BMPR1B	bone morphogenetic protein receptor, type IB
Pathway Commons pathway----VEGF and VEGFR signaling network----DB_ID:1575
C=1304;O=26;E=6.86;R=3.79;rawP=7.42e-09;adjP=1.23e-07
MMP12	NA	4321	NULL	MMP12	matrix metallopeptidase 12 (macrophage elastase)
KRT17	NA	3872	ENSG00000128422	KRT17	keratin 17
CP	NA	1356	ENSG00000047457	CP	ceruloplasmin (ferroxidase)
CACNA1G	NA	8913	ENSG00000006283	CACNA1G	calcium channel, voltage-dependent, T type, alpha 1G subunit
HMOX1	NA	3162	ENSG00000100292	HMOX1	heme oxygenase (decycling) 1
S1PR1	NA	1901	ENSG00000170989	S1PR1	sphingosine-1-phosphate receptor 1
DUSP5	NA	1847	ENSG00000138166	DUSP5	dual specificity phosphatase 5
PGF	NA	5228	ENSG00000119630	PGF	placental growth factor
GSN	NA	2934	ENSG00000148180	GSN	gelsolin
FGFR3	NA	2261	ENSG00000068078	FGFR3	fibroblast growth factor receptor 3
PLAU	NA	5328	ENSG00000122861	PLAU	plasminogen activator, urokinase
IL6	NA	3569	ENSG00000136244	IL6	interleukin 6 (interferon, beta 2)
ABCB1	NA	5243	ENSG00000085563	ABCB1	ATP-binding cassette, sub-family B (MDR/TAP), member 1
RELB	NA	5971	ENSG00000104856	RELB	v-rel reticuloendotheliosis viral oncogene homolog B
SERPINI1	NA	5274	ENSG00000163536	SERPINI1	serpin peptidase inhibitor, clade I (neuroserpin), member 1
EDNRB	NA	1910	ENSG00000136160	EDNRB	endothelin receptor type B
PPP1R13L	NA	10848	ENSG00000104881	PPP1R13L	protein phosphatase 1, regulatory subunit 13 like
EFNA1	NA	1942	ENSG00000169242	EFNA1	ephrin-A1
FZD5	NA	7855	ENSG00000163251	FZD5	frizzled family receptor 5
NCAM1	NA	4684	ENSG00000149294	NCAM1	neural cell adhesion molecule 1
NTRK2	NA	4915	ENSG00000148053	NTRK2	neurotrophic tyrosine kinase, receptor, type 2
MYOCD	NA	93649	ENSG00000141052	MYOCD	myocardin
CPE	NA	1363	ENSG00000109472	CPE	carboxypeptidase E
ETV1	NA	2115	ENSG00000006468	ETV1	ets variant 1
MYB	NA	4602	ENSG00000118513	MYB	v-myb myeloblastosis viral oncogene homolog (avian)
BMPR1B	NA	658	ENSG00000138696	BMPR1B	bone morphogenetic protein receptor, type IB
Pathway Commons pathway----IL5-mediated signaling events----DB_ID:1627
C=1292;O=25;E=6.80;R=3.68;rawP=2.63e-08;adjP=1.23e-07
MMP12	NA	4321	NULL	MMP12	matrix metallopeptidase 12 (macrophage elastase)
KRT17	NA	3872	ENSG00000128422	KRT17	keratin 17
CP	NA	1356	ENSG00000047457	CP	ceruloplasmin (ferroxidase)
CACNA1G	NA	8913	ENSG00000006283	CACNA1G	calcium channel, voltage-dependent, T type, alpha 1G subunit
HMOX1	NA	3162	ENSG00000100292	HMOX1	heme oxygenase (decycling) 1
S1PR1	NA	1901	ENSG00000170989	S1PR1	sphingosine-1-phosphate receptor 1
DUSP5	NA	1847	ENSG00000138166	DUSP5	dual specificity phosphatase 5
GSN	NA	2934	ENSG00000148180	GSN	gelsolin
FGFR3	NA	2261	ENSG00000068078	FGFR3	fibroblast growth factor receptor 3
PLAU	NA	5328	ENSG00000122861	PLAU	plasminogen activator, urokinase
IL6	NA	3569	ENSG00000136244	IL6	interleukin 6 (interferon, beta 2)
ABCB1	NA	5243	ENSG00000085563	ABCB1	ATP-binding cassette, sub-family B (MDR/TAP), member 1
RELB	NA	5971	ENSG00000104856	RELB	v-rel reticuloendotheliosis viral oncogene homolog B
SERPINI1	NA	5274	ENSG00000163536	SERPINI1	serpin peptidase inhibitor, clade I (neuroserpin), member 1
EDNRB	NA	1910	ENSG00000136160	EDNRB	endothelin receptor type B
PPP1R13L	NA	10848	ENSG00000104881	PPP1R13L	protein phosphatase 1, regulatory subunit 13 like
EFNA1	NA	1942	ENSG00000169242	EFNA1	ephrin-A1
FZD5	NA	7855	ENSG00000163251	FZD5	frizzled family receptor 5
NCAM1	NA	4684	ENSG00000149294	NCAM1	neural cell adhesion molecule 1
NTRK2	NA	4915	ENSG00000148053	NTRK2	neurotrophic tyrosine kinase, receptor, type 2
CPE	NA	1363	ENSG00000109472	CPE	carboxypeptidase E
ETV1	NA	2115	ENSG00000006468	ETV1	ets variant 1
MYOCD	NA	93649	ENSG00000141052	MYOCD	myocardin
MYB	NA	4602	ENSG00000118513	MYB	v-myb myeloblastosis viral oncogene homolog (avian)
BMPR1B	NA	658	ENSG00000138696	BMPR1B	bone morphogenetic protein receptor, type IB
Pathway Commons pathway----Sphingosine 1-phosphate (S1P) pathway----DB_ID:1635
C=1311;O=26;E=6.90;R=3.77;rawP=8.26e-09;adjP=1.23e-07
MMP12	NA	4321	NULL	MMP12	matrix metallopeptidase 12 (macrophage elastase)
KRT17	NA	3872	ENSG00000128422	KRT17	keratin 17
BIRC3	NA	330	ENSG00000023445	BIRC3	baculoviral IAP repeat containing 3
CP	NA	1356	ENSG00000047457	CP	ceruloplasmin (ferroxidase)
CACNA1G	NA	8913	ENSG00000006283	CACNA1G	calcium channel, voltage-dependent, T type, alpha 1G subunit
HMOX1	NA	3162	ENSG00000100292	HMOX1	heme oxygenase (decycling) 1
S1PR1	NA	1901	ENSG00000170989	S1PR1	sphingosine-1-phosphate receptor 1
DUSP5	NA	1847	ENSG00000138166	DUSP5	dual specificity phosphatase 5
GSN	NA	2934	ENSG00000148180	GSN	gelsolin
FGFR3	NA	2261	ENSG00000068078	FGFR3	fibroblast growth factor receptor 3
PLAU	NA	5328	ENSG00000122861	PLAU	plasminogen activator, urokinase
IL6	NA	3569	ENSG00000136244	IL6	interleukin 6 (interferon, beta 2)
ABCB1	NA	5243	ENSG00000085563	ABCB1	ATP-binding cassette, sub-family B (MDR/TAP), member 1
RELB	NA	5971	ENSG00000104856	RELB	v-rel reticuloendotheliosis viral oncogene homolog B
SERPINI1	NA	5274	ENSG00000163536	SERPINI1	serpin peptidase inhibitor, clade I (neuroserpin), member 1
EDNRB	NA	1910	ENSG00000136160	EDNRB	endothelin receptor type B
PPP1R13L	NA	10848	ENSG00000104881	PPP1R13L	protein phosphatase 1, regulatory subunit 13 like
EFNA1	NA	1942	ENSG00000169242	EFNA1	ephrin-A1
FZD5	NA	7855	ENSG00000163251	FZD5	frizzled family receptor 5
NCAM1	NA	4684	ENSG00000149294	NCAM1	neural cell adhesion molecule 1
NTRK2	NA	4915	ENSG00000148053	NTRK2	neurotrophic tyrosine kinase, receptor, type 2
MYOCD	NA	93649	ENSG00000141052	MYOCD	myocardin
CPE	NA	1363	ENSG00000109472	CPE	carboxypeptidase E
ETV1	NA	2115	ENSG00000006468	ETV1	ets variant 1
MYB	NA	4602	ENSG00000118513	MYB	v-myb myeloblastosis viral oncogene homolog (avian)
BMPR1B	NA	658	ENSG00000138696	BMPR1B	bone morphogenetic protein receptor, type IB
Pathway Commons pathway----mTOR signaling pathway----DB_ID:1571
C=1288;O=25;E=6.78;R=3.69;rawP=2.48e-08;adjP=1.23e-07
MMP12	NA	4321	NULL	MMP12	matrix metallopeptidase 12 (macrophage elastase)
KRT17	NA	3872	ENSG00000128422	KRT17	keratin 17
CP	NA	1356	ENSG00000047457	CP	ceruloplasmin (ferroxidase)
CACNA1G	NA	8913	ENSG00000006283	CACNA1G	calcium channel, voltage-dependent, T type, alpha 1G subunit
HMOX1	NA	3162	ENSG00000100292	HMOX1	heme oxygenase (decycling) 1
S1PR1	NA	1901	ENSG00000170989	S1PR1	sphingosine-1-phosphate receptor 1
DUSP5	NA	1847	ENSG00000138166	DUSP5	dual specificity phosphatase 5
GSN	NA	2934	ENSG00000148180	GSN	gelsolin
FGFR3	NA	2261	ENSG00000068078	FGFR3	fibroblast growth factor receptor 3
PLAU	NA	5328	ENSG00000122861	PLAU	plasminogen activator, urokinase
IL6	NA	3569	ENSG00000136244	IL6	interleukin 6 (interferon, beta 2)
ABCB1	NA	5243	ENSG00000085563	ABCB1	ATP-binding cassette, sub-family B (MDR/TAP), member 1
RELB	NA	5971	ENSG00000104856	RELB	v-rel reticuloendotheliosis viral oncogene homolog B
SERPINI1	NA	5274	ENSG00000163536	SERPINI1	serpin peptidase inhibitor, clade I (neuroserpin), member 1
EDNRB	NA	1910	ENSG00000136160	EDNRB	endothelin receptor type B
PPP1R13L	NA	10848	ENSG00000104881	PPP1R13L	protein phosphatase 1, regulatory subunit 13 like
EFNA1	NA	1942	ENSG00000169242	EFNA1	ephrin-A1
FZD5	NA	7855	ENSG00000163251	FZD5	frizzled family receptor 5
NCAM1	NA	4684	ENSG00000149294	NCAM1	neural cell adhesion molecule 1
NTRK2	NA	4915	ENSG00000148053	NTRK2	neurotrophic tyrosine kinase, receptor, type 2
CPE	NA	1363	ENSG00000109472	CPE	carboxypeptidase E
ETV1	NA	2115	ENSG00000006468	ETV1	ets variant 1
MYOCD	NA	93649	ENSG00000141052	MYOCD	myocardin
MYB	NA	4602	ENSG00000118513	MYB	v-myb myeloblastosis viral oncogene homolog (avian)
BMPR1B	NA	658	ENSG00000138696	BMPR1B	bone morphogenetic protein receptor, type IB
Pathway Commons pathway----Beta1 integrin cell surface interactions----DB_ID:1517
C=1351;O=26;E=7.11;R=3.66;rawP=1.51e-08;adjP=1.23e-07
MMP12	NA	4321	NULL	MMP12	matrix metallopeptidase 12 (macrophage elastase)
KRT17	NA	3872	ENSG00000128422	KRT17	keratin 17
CP	NA	1356	ENSG00000047457	CP	ceruloplasmin (ferroxidase)
CACNA1G	NA	8913	ENSG00000006283	CACNA1G	calcium channel, voltage-dependent, T type, alpha 1G subunit
HMOX1	NA	3162	ENSG00000100292	HMOX1	heme oxygenase (decycling) 1
S1PR1	NA	1901	ENSG00000170989	S1PR1	sphingosine-1-phosphate receptor 1
DUSP5	NA	1847	ENSG00000138166	DUSP5	dual specificity phosphatase 5
GSN	NA	2934	ENSG00000148180	GSN	gelsolin
FGFR3	NA	2261	ENSG00000068078	FGFR3	fibroblast growth factor receptor 3
PLAU	NA	5328	ENSG00000122861	PLAU	plasminogen activator, urokinase
ITGA7	NA	3679	ENSG00000135424	ITGA7	integrin, alpha 7
IL6	NA	3569	ENSG00000136244	IL6	interleukin 6 (interferon, beta 2)
ABCB1	NA	5243	ENSG00000085563	ABCB1	ATP-binding cassette, sub-family B (MDR/TAP), member 1
RELB	NA	5971	ENSG00000104856	RELB	v-rel reticuloendotheliosis viral oncogene homolog B
SERPINI1	NA	5274	ENSG00000163536	SERPINI1	serpin peptidase inhibitor, clade I (neuroserpin), member 1
EDNRB	NA	1910	ENSG00000136160	EDNRB	endothelin receptor type B
PPP1R13L	NA	10848	ENSG00000104881	PPP1R13L	protein phosphatase 1, regulatory subunit 13 like
EFNA1	NA	1942	ENSG00000169242	EFNA1	ephrin-A1
FZD5	NA	7855	ENSG00000163251	FZD5	frizzled family receptor 5
NCAM1	NA	4684	ENSG00000149294	NCAM1	neural cell adhesion molecule 1
NTRK2	NA	4915	ENSG00000148053	NTRK2	neurotrophic tyrosine kinase, receptor, type 2
CPE	NA	1363	ENSG00000109472	CPE	carboxypeptidase E
ETV1	NA	2115	ENSG00000006468	ETV1	ets variant 1
MYOCD	NA	93649	ENSG00000141052	MYOCD	myocardin
MYB	NA	4602	ENSG00000118513	MYB	v-myb myeloblastosis viral oncogene homolog (avian)
BMPR1B	NA	658	ENSG00000138696	BMPR1B	bone morphogenetic protein receptor, type IB
Pathway Commons pathway----Class I PI3K signaling events mediated by Akt----DB_ID:1648
C=1288;O=25;E=6.78;R=3.69;rawP=2.48e-08;adjP=1.23e-07
MMP12	NA	4321	NULL	MMP12	matrix metallopeptidase 12 (macrophage elastase)
KRT17	NA	3872	ENSG00000128422	KRT17	keratin 17
CP	NA	1356	ENSG00000047457	CP	ceruloplasmin (ferroxidase)
CACNA1G	NA	8913	ENSG00000006283	CACNA1G	calcium channel, voltage-dependent, T type, alpha 1G subunit
HMOX1	NA	3162	ENSG00000100292	HMOX1	heme oxygenase (decycling) 1
S1PR1	NA	1901	ENSG00000170989	S1PR1	sphingosine-1-phosphate receptor 1
DUSP5	NA	1847	ENSG00000138166	DUSP5	dual specificity phosphatase 5
GSN	NA	2934	ENSG00000148180	GSN	gelsolin
FGFR3	NA	2261	ENSG00000068078	FGFR3	fibroblast growth factor receptor 3
PLAU	NA	5328	ENSG00000122861	PLAU	plasminogen activator, urokinase
IL6	NA	3569	ENSG00000136244	IL6	interleukin 6 (interferon, beta 2)
ABCB1	NA	5243	ENSG00000085563	ABCB1	ATP-binding cassette, sub-family B (MDR/TAP), member 1
RELB	NA	5971	ENSG00000104856	RELB	v-rel reticuloendotheliosis viral oncogene homolog B
SERPINI1	NA	5274	ENSG00000163536	SERPINI1	serpin peptidase inhibitor, clade I (neuroserpin), member 1
EDNRB	NA	1910	ENSG00000136160	EDNRB	endothelin receptor type B
PPP1R13L	NA	10848	ENSG00000104881	PPP1R13L	protein phosphatase 1, regulatory subunit 13 like
EFNA1	NA	1942	ENSG00000169242	EFNA1	ephrin-A1
FZD5	NA	7855	ENSG00000163251	FZD5	frizzled family receptor 5
NCAM1	NA	4684	ENSG00000149294	NCAM1	neural cell adhesion molecule 1
NTRK2	NA	4915	ENSG00000148053	NTRK2	neurotrophic tyrosine kinase, receptor, type 2
CPE	NA	1363	ENSG00000109472	CPE	carboxypeptidase E
ETV1	NA	2115	ENSG00000006468	ETV1	ets variant 1
MYOCD	NA	93649	ENSG00000141052	MYOCD	myocardin
MYB	NA	4602	ENSG00000118513	MYB	v-myb myeloblastosis viral oncogene homolog (avian)
BMPR1B	NA	658	ENSG00000138696	BMPR1B	bone morphogenetic protein receptor, type IB
Pathway Commons pathway----Integrin family cell surface interactions----DB_ID:1499
C=1378;O=27;E=7.25;R=3.72;rawP=5.38e-09;adjP=1.23e-07
MMP12	NA	4321	NULL	MMP12	matrix metallopeptidase 12 (macrophage elastase)
KRT17	NA	3872	ENSG00000128422	KRT17	keratin 17
CP	NA	1356	ENSG00000047457	CP	ceruloplasmin (ferroxidase)
CACNA1G	NA	8913	ENSG00000006283	CACNA1G	calcium channel, voltage-dependent, T type, alpha 1G subunit
HMOX1	NA	3162	ENSG00000100292	HMOX1	heme oxygenase (decycling) 1
S1PR1	NA	1901	ENSG00000170989	S1PR1	sphingosine-1-phosphate receptor 1
DUSP5	NA	1847	ENSG00000138166	DUSP5	dual specificity phosphatase 5
GSN	NA	2934	ENSG00000148180	GSN	gelsolin
FGFR3	NA	2261	ENSG00000068078	FGFR3	fibroblast growth factor receptor 3
PLAU	NA	5328	ENSG00000122861	PLAU	plasminogen activator, urokinase
ITGA7	NA	3679	ENSG00000135424	ITGA7	integrin, alpha 7
IL6	NA	3569	ENSG00000136244	IL6	interleukin 6 (interferon, beta 2)
ABCB1	NA	5243	ENSG00000085563	ABCB1	ATP-binding cassette, sub-family B (MDR/TAP), member 1
RELB	NA	5971	ENSG00000104856	RELB	v-rel reticuloendotheliosis viral oncogene homolog B
SERPINI1	NA	5274	ENSG00000163536	SERPINI1	serpin peptidase inhibitor, clade I (neuroserpin), member 1
EDNRB	NA	1910	ENSG00000136160	EDNRB	endothelin receptor type B
PPP1R13L	NA	10848	ENSG00000104881	PPP1R13L	protein phosphatase 1, regulatory subunit 13 like
EFNA1	NA	1942	ENSG00000169242	EFNA1	ephrin-A1
FZD5	NA	7855	ENSG00000163251	FZD5	frizzled family receptor 5
NCAM1	NA	4684	ENSG00000149294	NCAM1	neural cell adhesion molecule 1
NTRK2	NA	4915	ENSG00000148053	NTRK2	neurotrophic tyrosine kinase, receptor, type 2
CPE	NA	1363	ENSG00000109472	CPE	carboxypeptidase E
ETV1	NA	2115	ENSG00000006468	ETV1	ets variant 1
MYOCD	NA	93649	ENSG00000141052	MYOCD	myocardin
IBSP	NA	3381	ENSG00000029559	IBSP	integrin-binding sialoprotein
MYB	NA	4602	ENSG00000118513	MYB	v-myb myeloblastosis viral oncogene homolog (avian)
BMPR1B	NA	658	ENSG00000138696	BMPR1B	bone morphogenetic protein receptor, type IB
Pathway Commons pathway----S1P1 pathway----DB_ID:1594
C=1288;O=25;E=6.78;R=3.69;rawP=2.48e-08;adjP=1.23e-07
MMP12	NA	4321	NULL	MMP12	matrix metallopeptidase 12 (macrophage elastase)
KRT17	NA	3872	ENSG00000128422	KRT17	keratin 17
CP	NA	1356	ENSG00000047457	CP	ceruloplasmin (ferroxidase)
CACNA1G	NA	8913	ENSG00000006283	CACNA1G	calcium channel, voltage-dependent, T type, alpha 1G subunit
HMOX1	NA	3162	ENSG00000100292	HMOX1	heme oxygenase (decycling) 1
S1PR1	NA	1901	ENSG00000170989	S1PR1	sphingosine-1-phosphate receptor 1
DUSP5	NA	1847	ENSG00000138166	DUSP5	dual specificity phosphatase 5
GSN	NA	2934	ENSG00000148180	GSN	gelsolin
FGFR3	NA	2261	ENSG00000068078	FGFR3	fibroblast growth factor receptor 3
PLAU	NA	5328	ENSG00000122861	PLAU	plasminogen activator, urokinase
IL6	NA	3569	ENSG00000136244	IL6	interleukin 6 (interferon, beta 2)
ABCB1	NA	5243	ENSG00000085563	ABCB1	ATP-binding cassette, sub-family B (MDR/TAP), member 1
RELB	NA	5971	ENSG00000104856	RELB	v-rel reticuloendotheliosis viral oncogene homolog B
SERPINI1	NA	5274	ENSG00000163536	SERPINI1	serpin peptidase inhibitor, clade I (neuroserpin), member 1
EDNRB	NA	1910	ENSG00000136160	EDNRB	endothelin receptor type B
PPP1R13L	NA	10848	ENSG00000104881	PPP1R13L	protein phosphatase 1, regulatory subunit 13 like
EFNA1	NA	1942	ENSG00000169242	EFNA1	ephrin-A1
FZD5	NA	7855	ENSG00000163251	FZD5	frizzled family receptor 5
NCAM1	NA	4684	ENSG00000149294	NCAM1	neural cell adhesion molecule 1
NTRK2	NA	4915	ENSG00000148053	NTRK2	neurotrophic tyrosine kinase, receptor, type 2
CPE	NA	1363	ENSG00000109472	CPE	carboxypeptidase E
ETV1	NA	2115	ENSG00000006468	ETV1	ets variant 1
MYOCD	NA	93649	ENSG00000141052	MYOCD	myocardin
MYB	NA	4602	ENSG00000118513	MYB	v-myb myeloblastosis viral oncogene homolog (avian)
BMPR1B	NA	658	ENSG00000138696	BMPR1B	bone morphogenetic protein receptor, type IB
Pathway Commons pathway----GMCSF-mediated signaling events----DB_ID:1461
C=1292;O=25;E=6.80;R=3.68;rawP=2.63e-08;adjP=1.23e-07
MMP12	NA	4321	NULL	MMP12	matrix metallopeptidase 12 (macrophage elastase)
KRT17	NA	3872	ENSG00000128422	KRT17	keratin 17
CP	NA	1356	ENSG00000047457	CP	ceruloplasmin (ferroxidase)
CACNA1G	NA	8913	ENSG00000006283	CACNA1G	calcium channel, voltage-dependent, T type, alpha 1G subunit
HMOX1	NA	3162	ENSG00000100292	HMOX1	heme oxygenase (decycling) 1
S1PR1	NA	1901	ENSG00000170989	S1PR1	sphingosine-1-phosphate receptor 1
DUSP5	NA	1847	ENSG00000138166	DUSP5	dual specificity phosphatase 5
GSN	NA	2934	ENSG00000148180	GSN	gelsolin
FGFR3	NA	2261	ENSG00000068078	FGFR3	fibroblast growth factor receptor 3
PLAU	NA	5328	ENSG00000122861	PLAU	plasminogen activator, urokinase
IL6	NA	3569	ENSG00000136244	IL6	interleukin 6 (interferon, beta 2)
ABCB1	NA	5243	ENSG00000085563	ABCB1	ATP-binding cassette, sub-family B (MDR/TAP), member 1
RELB	NA	5971	ENSG00000104856	RELB	v-rel reticuloendotheliosis viral oncogene homolog B
SERPINI1	NA	5274	ENSG00000163536	SERPINI1	serpin peptidase inhibitor, clade I (neuroserpin), member 1
EDNRB	NA	1910	ENSG00000136160	EDNRB	endothelin receptor type B
PPP1R13L	NA	10848	ENSG00000104881	PPP1R13L	protein phosphatase 1, regulatory subunit 13 like
EFNA1	NA	1942	ENSG00000169242	EFNA1	ephrin-A1
FZD5	NA	7855	ENSG00000163251	FZD5	frizzled family receptor 5
NCAM1	NA	4684	ENSG00000149294	NCAM1	neural cell adhesion molecule 1
NTRK2	NA	4915	ENSG00000148053	NTRK2	neurotrophic tyrosine kinase, receptor, type 2
CPE	NA	1363	ENSG00000109472	CPE	carboxypeptidase E
ETV1	NA	2115	ENSG00000006468	ETV1	ets variant 1
MYOCD	NA	93649	ENSG00000141052	MYOCD	myocardin
MYB	NA	4602	ENSG00000118513	MYB	v-myb myeloblastosis viral oncogene homolog (avian)
BMPR1B	NA	658	ENSG00000138696	BMPR1B	bone morphogenetic protein receptor, type IB
Pathway Commons pathway----Arf6 signaling events----DB_ID:1554
C=1288;O=25;E=6.78;R=3.69;rawP=2.48e-08;adjP=1.23e-07
MMP12	NA	4321	NULL	MMP12	matrix metallopeptidase 12 (macrophage elastase)
KRT17	NA	3872	ENSG00000128422	KRT17	keratin 17
CP	NA	1356	ENSG00000047457	CP	ceruloplasmin (ferroxidase)
CACNA1G	NA	8913	ENSG00000006283	CACNA1G	calcium channel, voltage-dependent, T type, alpha 1G subunit
HMOX1	NA	3162	ENSG00000100292	HMOX1	heme oxygenase (decycling) 1
S1PR1	NA	1901	ENSG00000170989	S1PR1	sphingosine-1-phosphate receptor 1
DUSP5	NA	1847	ENSG00000138166	DUSP5	dual specificity phosphatase 5
GSN	NA	2934	ENSG00000148180	GSN	gelsolin
FGFR3	NA	2261	ENSG00000068078	FGFR3	fibroblast growth factor receptor 3
PLAU	NA	5328	ENSG00000122861	PLAU	plasminogen activator, urokinase
IL6	NA	3569	ENSG00000136244	IL6	interleukin 6 (interferon, beta 2)
ABCB1	NA	5243	ENSG00000085563	ABCB1	ATP-binding cassette, sub-family B (MDR/TAP), member 1
RELB	NA	5971	ENSG00000104856	RELB	v-rel reticuloendotheliosis viral oncogene homolog B
SERPINI1	NA	5274	ENSG00000163536	SERPINI1	serpin peptidase inhibitor, clade I (neuroserpin), member 1
EDNRB	NA	1910	ENSG00000136160	EDNRB	endothelin receptor type B
PPP1R13L	NA	10848	ENSG00000104881	PPP1R13L	protein phosphatase 1, regulatory subunit 13 like
EFNA1	NA	1942	ENSG00000169242	EFNA1	ephrin-A1
FZD5	NA	7855	ENSG00000163251	FZD5	frizzled family receptor 5
NCAM1	NA	4684	ENSG00000149294	NCAM1	neural cell adhesion molecule 1
NTRK2	NA	4915	ENSG00000148053	NTRK2	neurotrophic tyrosine kinase, receptor, type 2
CPE	NA	1363	ENSG00000109472	CPE	carboxypeptidase E
ETV1	NA	2115	ENSG00000006468	ETV1	ets variant 1
MYOCD	NA	93649	ENSG00000141052	MYOCD	myocardin
MYB	NA	4602	ENSG00000118513	MYB	v-myb myeloblastosis viral oncogene homolog (avian)
BMPR1B	NA	658	ENSG00000138696	BMPR1B	bone morphogenetic protein receptor, type IB
Pathway Commons pathway----Alpha9 beta1 integrin signaling events----DB_ID:1578
C=1305;O=25;E=6.87;R=3.64;rawP=3.19e-08;adjP=1.27e-07
MMP12	NA	4321	NULL	MMP12	matrix metallopeptidase 12 (macrophage elastase)
KRT17	NA	3872	ENSG00000128422	KRT17	keratin 17
CP	NA	1356	ENSG00000047457	CP	ceruloplasmin (ferroxidase)
CACNA1G	NA	8913	ENSG00000006283	CACNA1G	calcium channel, voltage-dependent, T type, alpha 1G subunit
HMOX1	NA	3162	ENSG00000100292	HMOX1	heme oxygenase (decycling) 1
S1PR1	NA	1901	ENSG00000170989	S1PR1	sphingosine-1-phosphate receptor 1
DUSP5	NA	1847	ENSG00000138166	DUSP5	dual specificity phosphatase 5
GSN	NA	2934	ENSG00000148180	GSN	gelsolin
FGFR3	NA	2261	ENSG00000068078	FGFR3	fibroblast growth factor receptor 3
PLAU	NA	5328	ENSG00000122861	PLAU	plasminogen activator, urokinase
IL6	NA	3569	ENSG00000136244	IL6	interleukin 6 (interferon, beta 2)
ABCB1	NA	5243	ENSG00000085563	ABCB1	ATP-binding cassette, sub-family B (MDR/TAP), member 1
RELB	NA	5971	ENSG00000104856	RELB	v-rel reticuloendotheliosis viral oncogene homolog B
SERPINI1	NA	5274	ENSG00000163536	SERPINI1	serpin peptidase inhibitor, clade I (neuroserpin), member 1
EDNRB	NA	1910	ENSG00000136160	EDNRB	endothelin receptor type B
PPP1R13L	NA	10848	ENSG00000104881	PPP1R13L	protein phosphatase 1, regulatory subunit 13 like
EFNA1	NA	1942	ENSG00000169242	EFNA1	ephrin-A1
FZD5	NA	7855	ENSG00000163251	FZD5	frizzled family receptor 5
NCAM1	NA	4684	ENSG00000149294	NCAM1	neural cell adhesion molecule 1
NTRK2	NA	4915	ENSG00000148053	NTRK2	neurotrophic tyrosine kinase, receptor, type 2
CPE	NA	1363	ENSG00000109472	CPE	carboxypeptidase E
ETV1	NA	2115	ENSG00000006468	ETV1	ets variant 1
MYOCD	NA	93649	ENSG00000141052	MYOCD	myocardin
MYB	NA	4602	ENSG00000118513	MYB	v-myb myeloblastosis viral oncogene homolog (avian)
BMPR1B	NA	658	ENSG00000138696	BMPR1B	bone morphogenetic protein receptor, type IB
Pathway Commons pathway----LKB1 signaling events----DB_ID:1649
C=1308;O=25;E=6.88;R=3.63;rawP=3.34e-08;adjP=1.29e-07
MMP12	NA	4321	NULL	MMP12	matrix metallopeptidase 12 (macrophage elastase)
KRT17	NA	3872	ENSG00000128422	KRT17	keratin 17
CP	NA	1356	ENSG00000047457	CP	ceruloplasmin (ferroxidase)
CACNA1G	NA	8913	ENSG00000006283	CACNA1G	calcium channel, voltage-dependent, T type, alpha 1G subunit
HMOX1	NA	3162	ENSG00000100292	HMOX1	heme oxygenase (decycling) 1
S1PR1	NA	1901	ENSG00000170989	S1PR1	sphingosine-1-phosphate receptor 1
DUSP5	NA	1847	ENSG00000138166	DUSP5	dual specificity phosphatase 5
GSN	NA	2934	ENSG00000148180	GSN	gelsolin
FGFR3	NA	2261	ENSG00000068078	FGFR3	fibroblast growth factor receptor 3
PLAU	NA	5328	ENSG00000122861	PLAU	plasminogen activator, urokinase
IL6	NA	3569	ENSG00000136244	IL6	interleukin 6 (interferon, beta 2)
ABCB1	NA	5243	ENSG00000085563	ABCB1	ATP-binding cassette, sub-family B (MDR/TAP), member 1
RELB	NA	5971	ENSG00000104856	RELB	v-rel reticuloendotheliosis viral oncogene homolog B
SERPINI1	NA	5274	ENSG00000163536	SERPINI1	serpin peptidase inhibitor, clade I (neuroserpin), member 1
EDNRB	NA	1910	ENSG00000136160	EDNRB	endothelin receptor type B
PPP1R13L	NA	10848	ENSG00000104881	PPP1R13L	protein phosphatase 1, regulatory subunit 13 like
EFNA1	NA	1942	ENSG00000169242	EFNA1	ephrin-A1
FZD5	NA	7855	ENSG00000163251	FZD5	frizzled family receptor 5
NCAM1	NA	4684	ENSG00000149294	NCAM1	neural cell adhesion molecule 1
NTRK2	NA	4915	ENSG00000148053	NTRK2	neurotrophic tyrosine kinase, receptor, type 2
CPE	NA	1363	ENSG00000109472	CPE	carboxypeptidase E
ETV1	NA	2115	ENSG00000006468	ETV1	ets variant 1
MYOCD	NA	93649	ENSG00000141052	MYOCD	myocardin
MYB	NA	4602	ENSG00000118513	MYB	v-myb myeloblastosis viral oncogene homolog (avian)
BMPR1B	NA	658	ENSG00000138696	BMPR1B	bone morphogenetic protein receptor, type IB
Pathway Commons pathway----ErbB receptor signaling network----DB_ID:1573
C=1312;O=25;E=6.91;R=3.62;rawP=3.54e-08;adjP=1.33e-07
MMP12	NA	4321	NULL	MMP12	matrix metallopeptidase 12 (macrophage elastase)
KRT17	NA	3872	ENSG00000128422	KRT17	keratin 17
CP	NA	1356	ENSG00000047457	CP	ceruloplasmin (ferroxidase)
CACNA1G	NA	8913	ENSG00000006283	CACNA1G	calcium channel, voltage-dependent, T type, alpha 1G subunit
HMOX1	NA	3162	ENSG00000100292	HMOX1	heme oxygenase (decycling) 1
S1PR1	NA	1901	ENSG00000170989	S1PR1	sphingosine-1-phosphate receptor 1
DUSP5	NA	1847	ENSG00000138166	DUSP5	dual specificity phosphatase 5
GSN	NA	2934	ENSG00000148180	GSN	gelsolin
FGFR3	NA	2261	ENSG00000068078	FGFR3	fibroblast growth factor receptor 3
PLAU	NA	5328	ENSG00000122861	PLAU	plasminogen activator, urokinase
IL6	NA	3569	ENSG00000136244	IL6	interleukin 6 (interferon, beta 2)
ABCB1	NA	5243	ENSG00000085563	ABCB1	ATP-binding cassette, sub-family B (MDR/TAP), member 1
RELB	NA	5971	ENSG00000104856	RELB	v-rel reticuloendotheliosis viral oncogene homolog B
SERPINI1	NA	5274	ENSG00000163536	SERPINI1	serpin peptidase inhibitor, clade I (neuroserpin), member 1
EDNRB	NA	1910	ENSG00000136160	EDNRB	endothelin receptor type B
PPP1R13L	NA	10848	ENSG00000104881	PPP1R13L	protein phosphatase 1, regulatory subunit 13 like
EFNA1	NA	1942	ENSG00000169242	EFNA1	ephrin-A1
FZD5	NA	7855	ENSG00000163251	FZD5	frizzled family receptor 5
NCAM1	NA	4684	ENSG00000149294	NCAM1	neural cell adhesion molecule 1
NTRK2	NA	4915	ENSG00000148053	NTRK2	neurotrophic tyrosine kinase, receptor, type 2
CPE	NA	1363	ENSG00000109472	CPE	carboxypeptidase E
ETV1	NA	2115	ENSG00000006468	ETV1	ets variant 1
MYOCD	NA	93649	ENSG00000141052	MYOCD	myocardin
MYB	NA	4602	ENSG00000118513	MYB	v-myb myeloblastosis viral oncogene homolog (avian)
BMPR1B	NA	658	ENSG00000138696	BMPR1B	bone morphogenetic protein receptor, type IB
Pathway Commons pathway----Glypican pathway----DB_ID:1459
C=1338;O=25;E=7.04;R=3.55;rawP=5.15e-08;adjP=1.89e-07
MMP12	NA	4321	NULL	MMP12	matrix metallopeptidase 12 (macrophage elastase)
KRT17	NA	3872	ENSG00000128422	KRT17	keratin 17
CP	NA	1356	ENSG00000047457	CP	ceruloplasmin (ferroxidase)
CACNA1G	NA	8913	ENSG00000006283	CACNA1G	calcium channel, voltage-dependent, T type, alpha 1G subunit
HMOX1	NA	3162	ENSG00000100292	HMOX1	heme oxygenase (decycling) 1
S1PR1	NA	1901	ENSG00000170989	S1PR1	sphingosine-1-phosphate receptor 1
DUSP5	NA	1847	ENSG00000138166	DUSP5	dual specificity phosphatase 5
GSN	NA	2934	ENSG00000148180	GSN	gelsolin
FGFR3	NA	2261	ENSG00000068078	FGFR3	fibroblast growth factor receptor 3
PLAU	NA	5328	ENSG00000122861	PLAU	plasminogen activator, urokinase
IL6	NA	3569	ENSG00000136244	IL6	interleukin 6 (interferon, beta 2)
ABCB1	NA	5243	ENSG00000085563	ABCB1	ATP-binding cassette, sub-family B (MDR/TAP), member 1
RELB	NA	5971	ENSG00000104856	RELB	v-rel reticuloendotheliosis viral oncogene homolog B
SERPINI1	NA	5274	ENSG00000163536	SERPINI1	serpin peptidase inhibitor, clade I (neuroserpin), member 1
EDNRB	NA	1910	ENSG00000136160	EDNRB	endothelin receptor type B
PPP1R13L	NA	10848	ENSG00000104881	PPP1R13L	protein phosphatase 1, regulatory subunit 13 like
EFNA1	NA	1942	ENSG00000169242	EFNA1	ephrin-A1
FZD5	NA	7855	ENSG00000163251	FZD5	frizzled family receptor 5
NCAM1	NA	4684	ENSG00000149294	NCAM1	neural cell adhesion molecule 1
NTRK2	NA	4915	ENSG00000148053	NTRK2	neurotrophic tyrosine kinase, receptor, type 2
CPE	NA	1363	ENSG00000109472	CPE	carboxypeptidase E
ETV1	NA	2115	ENSG00000006468	ETV1	ets variant 1
MYOCD	NA	93649	ENSG00000141052	MYOCD	myocardin
MYB	NA	4602	ENSG00000118513	MYB	v-myb myeloblastosis viral oncogene homolog (avian)
BMPR1B	NA	658	ENSG00000138696	BMPR1B	bone morphogenetic protein receptor, type IB
Pathway Commons pathway----Proteoglycan syndecan-mediated signaling events----DB_ID:1637
C=1345;O=25;E=7.08;R=3.53;rawP=5.69e-08;adjP=2.03e-07
MMP12	NA	4321	NULL	MMP12	matrix metallopeptidase 12 (macrophage elastase)
KRT17	NA	3872	ENSG00000128422	KRT17	keratin 17
CP	NA	1356	ENSG00000047457	CP	ceruloplasmin (ferroxidase)
CACNA1G	NA	8913	ENSG00000006283	CACNA1G	calcium channel, voltage-dependent, T type, alpha 1G subunit
HMOX1	NA	3162	ENSG00000100292	HMOX1	heme oxygenase (decycling) 1
S1PR1	NA	1901	ENSG00000170989	S1PR1	sphingosine-1-phosphate receptor 1
DUSP5	NA	1847	ENSG00000138166	DUSP5	dual specificity phosphatase 5
GSN	NA	2934	ENSG00000148180	GSN	gelsolin
FGFR3	NA	2261	ENSG00000068078	FGFR3	fibroblast growth factor receptor 3
PLAU	NA	5328	ENSG00000122861	PLAU	plasminogen activator, urokinase
IL6	NA	3569	ENSG00000136244	IL6	interleukin 6 (interferon, beta 2)
ABCB1	NA	5243	ENSG00000085563	ABCB1	ATP-binding cassette, sub-family B (MDR/TAP), member 1
RELB	NA	5971	ENSG00000104856	RELB	v-rel reticuloendotheliosis viral oncogene homolog B
SERPINI1	NA	5274	ENSG00000163536	SERPINI1	serpin peptidase inhibitor, clade I (neuroserpin), member 1
EDNRB	NA	1910	ENSG00000136160	EDNRB	endothelin receptor type B
PPP1R13L	NA	10848	ENSG00000104881	PPP1R13L	protein phosphatase 1, regulatory subunit 13 like
EFNA1	NA	1942	ENSG00000169242	EFNA1	ephrin-A1
FZD5	NA	7855	ENSG00000163251	FZD5	frizzled family receptor 5
NCAM1	NA	4684	ENSG00000149294	NCAM1	neural cell adhesion molecule 1
NTRK2	NA	4915	ENSG00000148053	NTRK2	neurotrophic tyrosine kinase, receptor, type 2
CPE	NA	1363	ENSG00000109472	CPE	carboxypeptidase E
ETV1	NA	2115	ENSG00000006468	ETV1	ets variant 1
MYOCD	NA	93649	ENSG00000141052	MYOCD	myocardin
MYB	NA	4602	ENSG00000118513	MYB	v-myb myeloblastosis viral oncogene homolog (avian)
BMPR1B	NA	658	ENSG00000138696	BMPR1B	bone morphogenetic protein receptor, type IB
Pathway Commons pathway----Transmembrane transport of small molecules----DB_ID:937
C=379;O=10;E=1.99;R=5.01;rawP=3.70e-05;adjP=0.0001
SLC40A1	NA	30061	ENSG00000138449	SLC40A1	solute carrier family 40 (iron-regulated transporter), member 1
CP	NA	1356	ENSG00000047457	CP	ceruloplasmin (ferroxidase)
ADCY2	NA	108	ENSG00000078295	ADCY2	adenylate cyclase 2 (brain)
SLC29A2	NA	3177	ENSG00000174669	SLC29A2	solute carrier family 29 (nucleoside transporters), member 2
ABCB1	NA	5243	ENSG00000085563	ABCB1	ATP-binding cassette, sub-family B (MDR/TAP), member 1
ABCC3	NA	8714	ENSG00000108846	ABCC3	ATP-binding cassette, sub-family C (CFTR/MRP), member 3
SLC6A15	NA	55117	ENSG00000072041	SLC6A15	solute carrier family 6 (neutral amino acid transporter), member 15
SLC1A3	NA	6507	ENSG00000079215	SLC1A3	solute carrier family 1 (glial high affinity glutamate transporter), member 3
HMOX1	NA	3162	ENSG00000100292	HMOX1	heme oxygenase (decycling) 1
ABCA8	NA	10351	ENSG00000141338	ABCA8	ATP-binding cassette, sub-family A (ABC1), member 8
Pathway Commons pathway----Signal Transduction----DB_ID:331
C=1231;O=19;E=6.48;R=2.93;rawP=3.23e-05;adjP=0.0001
ADRA2C	NA	152	ENSG00000184160	ADRA2C	adrenoceptor alpha 2C
GAL	NA	51083	ENSG00000069482	GAL	galanin prepropeptide
CCL28	NA	56477	ENSG00000151882	CCL28	chemokine (C-C motif) ligand 28
PHLPP1	NA	23239	ENSG00000081913	PHLPP1	PH domain and leucine rich repeat protein phosphatase 1
S1PR1	NA	1901	ENSG00000170989	S1PR1	sphingosine-1-phosphate receptor 1
NMB	NA	4828	ENSG00000197696	NMB	neuromedin B
FGFR3	NA	2261	ENSG00000068078	FGFR3	fibroblast growth factor receptor 3
ADCY2	NA	108	ENSG00000078295	ADCY2	adenylate cyclase 2 (brain)
ITGA7	NA	3679	ENSG00000135424	ITGA7	integrin, alpha 7
EDNRB	NA	1910	ENSG00000136160	EDNRB	endothelin receptor type B
PDE4D	NA	5144	ENSG00000113448	PDE4D	phosphodiesterase 4D, cAMP-specific
RBPJ	NA	3516	ENSG00000168214	RBPJ	recombination signal binding protein for immunoglobulin kappa J region
FZD5	NA	7855	ENSG00000163251	FZD5	frizzled family receptor 5
NTRK2	NA	4915	ENSG00000148053	NTRK2	neurotrophic tyrosine kinase, receptor, type 2
F2R	NA	2149	ENSG00000181104	F2R	coagulation factor II (thrombin) receptor
CHRM3	NA	1131	ENSG00000133019	CHRM3	cholinergic receptor, muscarinic 3
IBSP	NA	3381	ENSG00000029559	IBSP	integrin-binding sialoprotein
BMPR1B	NA	658	ENSG00000138696	BMPR1B	bone morphogenetic protein receptor, type IB
SPRY1	NA	10252	ENSG00000164056	SPRY1	sprouty homolog 1, antagonist of FGF signaling (Drosophila)
Pathway Commons pathway----N-cadherin signaling events----DB_ID:1494
C=251;O=8;E=1.32;R=6.06;rawP=6.08e-05;adjP=0.0002
FGFR3	NA	2261	ENSG00000068078	FGFR3	fibroblast growth factor receptor 3
GSN	NA	2934	ENSG00000148180	GSN	gelsolin
PLAU	NA	5328	ENSG00000122861	PLAU	plasminogen activator, urokinase
CACNA1G	NA	8913	ENSG00000006283	CACNA1G	calcium channel, voltage-dependent, T type, alpha 1G subunit
GAP43	NA	2596	ENSG00000172020	GAP43	growth associated protein 43
NCAM1	NA	4684	ENSG00000149294	NCAM1	neural cell adhesion molecule 1
FZD5	NA	7855	ENSG00000163251	FZD5	frizzled family receptor 5
NTRK2	NA	4915	ENSG00000148053	NTRK2	neurotrophic tyrosine kinase, receptor, type 2
Pathway Commons pathway----E-cadherin signaling in the nascent adherens junction----DB_ID:1544
C=275;O=8;E=1.45;R=5.53;rawP=0.0001;adjP=0.0003
FGFR3	NA	2261	ENSG00000068078	FGFR3	fibroblast growth factor receptor 3
GSN	NA	2934	ENSG00000148180	GSN	gelsolin
PLAU	NA	5328	ENSG00000122861	PLAU	plasminogen activator, urokinase
CACNA1G	NA	8913	ENSG00000006283	CACNA1G	calcium channel, voltage-dependent, T type, alpha 1G subunit
EFNA1	NA	1942	ENSG00000169242	EFNA1	ephrin-A1
NCAM1	NA	4684	ENSG00000149294	NCAM1	neural cell adhesion molecule 1
FZD5	NA	7855	ENSG00000163251	FZD5	frizzled family receptor 5
NTRK2	NA	4915	ENSG00000148053	NTRK2	neurotrophic tyrosine kinase, receptor, type 2
Pathway Commons pathway----GPCR ligand binding----DB_ID:459
C=338;O=9;E=1.78;R=5.06;rawP=8.46e-05;adjP=0.0003
ADRA2C	NA	152	ENSG00000184160	ADRA2C	adrenoceptor alpha 2C
GAL	NA	51083	ENSG00000069482	GAL	galanin prepropeptide
CCL28	NA	56477	ENSG00000151882	CCL28	chemokine (C-C motif) ligand 28
EDNRB	NA	1910	ENSG00000136160	EDNRB	endothelin receptor type B
FZD5	NA	7855	ENSG00000163251	FZD5	frizzled family receptor 5
S1PR1	NA	1901	ENSG00000170989	S1PR1	sphingosine-1-phosphate receptor 1
NMB	NA	4828	ENSG00000197696	NMB	neuromedin B
F2R	NA	2149	ENSG00000181104	F2R	coagulation factor II (thrombin) receptor
CHRM3	NA	1131	ENSG00000133019	CHRM3	cholinergic receptor, muscarinic 3
Pathway Commons pathway----E-cadherin signaling events----DB_ID:1617
C=280;O=8;E=1.47;R=5.43;rawP=0.0001;adjP=0.0003
FGFR3	NA	2261	ENSG00000068078	FGFR3	fibroblast growth factor receptor 3
GSN	NA	2934	ENSG00000148180	GSN	gelsolin
PLAU	NA	5328	ENSG00000122861	PLAU	plasminogen activator, urokinase
CACNA1G	NA	8913	ENSG00000006283	CACNA1G	calcium channel, voltage-dependent, T type, alpha 1G subunit
EFNA1	NA	1942	ENSG00000169242	EFNA1	ephrin-A1
NCAM1	NA	4684	ENSG00000149294	NCAM1	neural cell adhesion molecule 1
FZD5	NA	7855	ENSG00000163251	FZD5	frizzled family receptor 5
NTRK2	NA	4915	ENSG00000148053	NTRK2	neurotrophic tyrosine kinase, receptor, type 2
Pathway Commons pathway----Class A/1 (Rhodopsin-like receptors)----DB_ID:460
C=276;O=8;E=1.45;R=5.51;rawP=0.0001;adjP=0.0003
ADRA2C	NA	152	ENSG00000184160	ADRA2C	adrenoceptor alpha 2C
GAL	NA	51083	ENSG00000069482	GAL	galanin prepropeptide
CCL28	NA	56477	ENSG00000151882	CCL28	chemokine (C-C motif) ligand 28
EDNRB	NA	1910	ENSG00000136160	EDNRB	endothelin receptor type B
S1PR1	NA	1901	ENSG00000170989	S1PR1	sphingosine-1-phosphate receptor 1
NMB	NA	4828	ENSG00000197696	NMB	neuromedin B
F2R	NA	2149	ENSG00000181104	F2R	coagulation factor II (thrombin) receptor
CHRM3	NA	1131	ENSG00000133019	CHRM3	cholinergic receptor, muscarinic 3
Pathway Commons pathway----Stabilization and expansion of the E-cadherin adherens junction----DB_ID:1469
C=275;O=8;E=1.45;R=5.53;rawP=0.0001;adjP=0.0003
FGFR3	NA	2261	ENSG00000068078	FGFR3	fibroblast growth factor receptor 3
GSN	NA	2934	ENSG00000148180	GSN	gelsolin
PLAU	NA	5328	ENSG00000122861	PLAU	plasminogen activator, urokinase
CACNA1G	NA	8913	ENSG00000006283	CACNA1G	calcium channel, voltage-dependent, T type, alpha 1G subunit
EFNA1	NA	1942	ENSG00000169242	EFNA1	ephrin-A1
NCAM1	NA	4684	ENSG00000149294	NCAM1	neural cell adhesion molecule 1
FZD5	NA	7855	ENSG00000163251	FZD5	frizzled family receptor 5
NTRK2	NA	4915	ENSG00000148053	NTRK2	neurotrophic tyrosine kinase, receptor, type 2
Pathway Commons pathway----Posttranslational regulation of adherens junction stability and dissassembly----DB_ID:1512
C=231;O=7;E=1.22;R=5.76;rawP=0.0002;adjP=0.0006
FGFR3	NA	2261	ENSG00000068078	FGFR3	fibroblast growth factor receptor 3
GSN	NA	2934	ENSG00000148180	GSN	gelsolin
FZD5	NA	7855	ENSG00000163251	FZD5	frizzled family receptor 5
NCAM1	NA	4684	ENSG00000149294	NCAM1	neural cell adhesion molecule 1
PLAU	NA	5328	ENSG00000122861	PLAU	plasminogen activator, urokinase
NTRK2	NA	4915	ENSG00000148053	NTRK2	neurotrophic tyrosine kinase, receptor, type 2
CACNA1G	NA	8913	ENSG00000006283	CACNA1G	calcium channel, voltage-dependent, T type, alpha 1G subunit
Pathway Commons pathway----ABC-family proteins mediated transport----DB_ID:944
C=25;O=3;E=0.13;R=22.80;rawP=0.0003;adjP=0.0009
ABCC3	NA	8714	ENSG00000108846	ABCC3	ATP-binding cassette, sub-family C (CFTR/MRP), member 3
ABCB1	NA	5243	ENSG00000085563	ABCB1	ATP-binding cassette, sub-family B (MDR/TAP), member 1
ABCA8	NA	10351	ENSG00000141338	ABCA8	ATP-binding cassette, sub-family A (ABC1), member 8
Pathway Commons pathway----AP-1 transcription factor network----DB_ID:1565
C=623;O=11;E=3.28;R=3.35;rawP=0.0005;adjP=0.0014
KRT17	NA	3872	ENSG00000128422	KRT17	keratin 17
GSN	NA	2934	ENSG00000148180	GSN	gelsolin
CP	NA	1356	ENSG00000047457	CP	ceruloplasmin (ferroxidase)
PLAU	NA	5328	ENSG00000122861	PLAU	plasminogen activator, urokinase
CACNA1G	NA	8913	ENSG00000006283	CACNA1G	calcium channel, voltage-dependent, T type, alpha 1G subunit
IL6	NA	3569	ENSG00000136244	IL6	interleukin 6 (interferon, beta 2)
ABCB1	NA	5243	ENSG00000085563	ABCB1	ATP-binding cassette, sub-family B (MDR/TAP), member 1
HMOX1	NA	3162	ENSG00000100292	HMOX1	heme oxygenase (decycling) 1
ETV1	NA	2115	ENSG00000006468	ETV1	ets variant 1
DUSP5	NA	1847	ENSG00000138166	DUSP5	dual specificity phosphatase 5
MYB	NA	4602	ENSG00000118513	MYB	v-myb myeloblastosis viral oncogene homolog (avian)
Pathway Commons pathway----CDC42 signaling events----DB_ID:1488
C=757;O=12;E=3.98;R=3.01;rawP=0.0007;adjP=0.0019
KRT17	NA	3872	ENSG00000128422	KRT17	keratin 17
GSN	NA	2934	ENSG00000148180	GSN	gelsolin
CP	NA	1356	ENSG00000047457	CP	ceruloplasmin (ferroxidase)
PLAU	NA	5328	ENSG00000122861	PLAU	plasminogen activator, urokinase
CACNA1G	NA	8913	ENSG00000006283	CACNA1G	calcium channel, voltage-dependent, T type, alpha 1G subunit
IL6	NA	3569	ENSG00000136244	IL6	interleukin 6 (interferon, beta 2)
ABCB1	NA	5243	ENSG00000085563	ABCB1	ATP-binding cassette, sub-family B (MDR/TAP), member 1
HMOX1	NA	3162	ENSG00000100292	HMOX1	heme oxygenase (decycling) 1
ETV1	NA	2115	ENSG00000006468	ETV1	ets variant 1
NCF2	NA	4688	ENSG00000116701	NCF2	neutrophil cytosolic factor 2
DUSP5	NA	1847	ENSG00000138166	DUSP5	dual specificity phosphatase 5
MYB	NA	4602	ENSG00000118513	MYB	v-myb myeloblastosis viral oncogene homolog (avian)
Pathway Commons pathway----Integrin-linked kinase signaling----DB_ID:1546
C=656;O=11;E=3.45;R=3.19;rawP=0.0008;adjP=0.0022
KRT17	NA	3872	ENSG00000128422	KRT17	keratin 17
GSN	NA	2934	ENSG00000148180	GSN	gelsolin
CP	NA	1356	ENSG00000047457	CP	ceruloplasmin (ferroxidase)
PLAU	NA	5328	ENSG00000122861	PLAU	plasminogen activator, urokinase
CACNA1G	NA	8913	ENSG00000006283	CACNA1G	calcium channel, voltage-dependent, T type, alpha 1G subunit
IL6	NA	3569	ENSG00000136244	IL6	interleukin 6 (interferon, beta 2)
ABCB1	NA	5243	ENSG00000085563	ABCB1	ATP-binding cassette, sub-family B (MDR/TAP), member 1
HMOX1	NA	3162	ENSG00000100292	HMOX1	heme oxygenase (decycling) 1
ETV1	NA	2115	ENSG00000006468	ETV1	ets variant 1
DUSP5	NA	1847	ENSG00000138166	DUSP5	dual specificity phosphatase 5
MYB	NA	4602	ENSG00000118513	MYB	v-myb myeloblastosis viral oncogene homolog (avian)
Pathway Commons pathway----Regulation of CDC42 activity----DB_ID:1456
C=770;O=12;E=4.05;R=2.96;rawP=0.0009;adjP=0.0024
KRT17	NA	3872	ENSG00000128422	KRT17	keratin 17
GSN	NA	2934	ENSG00000148180	GSN	gelsolin
CP	NA	1356	ENSG00000047457	CP	ceruloplasmin (ferroxidase)
PLAU	NA	5328	ENSG00000122861	PLAU	plasminogen activator, urokinase
CACNA1G	NA	8913	ENSG00000006283	CACNA1G	calcium channel, voltage-dependent, T type, alpha 1G subunit
IL6	NA	3569	ENSG00000136244	IL6	interleukin 6 (interferon, beta 2)
ABCB1	NA	5243	ENSG00000085563	ABCB1	ATP-binding cassette, sub-family B (MDR/TAP), member 1
HMOX1	NA	3162	ENSG00000100292	HMOX1	heme oxygenase (decycling) 1
ETV1	NA	2115	ENSG00000006468	ETV1	ets variant 1
NCF2	NA	4688	ENSG00000116701	NCF2	neutrophil cytosolic factor 2
DUSP5	NA	1847	ENSG00000138166	DUSP5	dual specificity phosphatase 5
MYB	NA	4602	ENSG00000118513	MYB	v-myb myeloblastosis viral oncogene homolog (avian)
Pathway Commons pathway----Iron uptake and transport----DB_ID:980
C=37;O=3;E=0.19;R=15.40;rawP=0.0010;adjP=0.0025
SLC40A1	NA	30061	ENSG00000138449	SLC40A1	solute carrier family 40 (iron-regulated transporter), member 1
CP	NA	1356	ENSG00000047457	CP	ceruloplasmin (ferroxidase)
HMOX1	NA	3162	ENSG00000100292	HMOX1	heme oxygenase (decycling) 1
Pathway Commons pathway----prostanoid biosynthesis----DB_ID:1242
C=9;O=2;E=0.05;R=42.22;rawP=0.0010;adjP=0.0025
PTGS1	NA	5742	ENSG00000095303	PTGS1	prostaglandin-endoperoxide synthase 1 (prostaglandin G/H synthase and cyclooxygenase)
PTGES	NA	9536	ENSG00000148344	PTGES	prostaglandin E synthase
Pathway Commons pathway----Integration of energy metabolism----DB_ID:812
C=83;O=4;E=0.44;R=9.16;rawP=0.0010;adjP=0.0025
ADRA2C	NA	152	ENSG00000184160	ADRA2C	adrenoceptor alpha 2C
PCSK1	NA	5122	ENSG00000175426	PCSK1	proprotein convertase subtilisin/kexin type 1
ADCY2	NA	108	ENSG00000078295	ADCY2	adenylate cyclase 2 (brain)
CHRM3	NA	1131	ENSG00000133019	CHRM3	cholinergic receptor, muscarinic 3
Pathway Commons pathway----Peptide ligand-binding receptors----DB_ID:461
C=167;O=5;E=0.88;R=5.69;rawP=0.0020;adjP=0.0049
GAL	NA	51083	ENSG00000069482	GAL	galanin prepropeptide
EDNRB	NA	1910	ENSG00000136160	EDNRB	endothelin receptor type B
CCL28	NA	56477	ENSG00000151882	CCL28	chemokine (C-C motif) ligand 28
F2R	NA	2149	ENSG00000181104	F2R	coagulation factor II (thrombin) receptor
NMB	NA	4828	ENSG00000197696	NMB	neuromedin B
Pathway Commons pathway----Regulation of Insulin Secretion----DB_ID:809
C=48;O=3;E=0.25;R=11.87;rawP=0.0021;adjP=0.0050
ADRA2C	NA	152	ENSG00000184160	ADRA2C	adrenoceptor alpha 2C
PCSK1	NA	5122	ENSG00000175426	PCSK1	proprotein convertase subtilisin/kexin type 1
CHRM3	NA	1131	ENSG00000133019	CHRM3	cholinergic receptor, muscarinic 3
Pathway Commons pathway----FGF signaling pathway----DB_ID:1474
C=48;O=3;E=0.25;R=11.87;rawP=0.0021;adjP=0.0050
FGFR3	NA	2261	ENSG00000068078	FGFR3	fibroblast growth factor receptor 3
NCAM1	NA	4684	ENSG00000149294	NCAM1	neural cell adhesion molecule 1
PLAU	NA	5328	ENSG00000122861	PLAU	plasminogen activator, urokinase
Pathway Commons pathway----ATF-2 transcription factor network----DB_ID:1485
C=59;O=3;E=0.31;R=9.66;rawP=0.0038;adjP=0.0089
PLAU	NA	5328	ENSG00000122861	PLAU	plasminogen activator, urokinase
IL6	NA	3569	ENSG00000136244	IL6	interleukin 6 (interferon, beta 2)
DUSP5	NA	1847	ENSG00000138166	DUSP5	dual specificity phosphatase 5
