# Supplementary material for: Genome-wide RNA-Sequencing analysis identifies a distinct fibrosis gene signature in the conjunctiva after glaucoma surgery
Source: Sci Rep. 2017 Jul 17;7:5644. doi: 10.1038/s41598-017-05780-5 (PMC5514109; doi:10.1038/s41598-017-05780-5)
Supplement: Supplementary file 9 — S8 [file 41598_2017_5780_MOESM9_ESM.xls]

## Sheet: Sheet1
User data and parameters: User data: DE_filtered_FF_vs_NF_genenames.txt, Organism: hsapiens, Id Type: gene_symbol, Ref Set: entrezgene, Significance Level: .01, Statistics Test: Hypergeometric, MTC: BH, Minimum: 2
The results for each enriched gene set are listed in this table. For each gene set, the first row lists the gene set name, and corresponding Gene Set ID. The second row lists number of reference genes in the category (C), number of genes in the gene set and also in the category (O), expected number in the category (E), Ratio of enrichment (R), p value from hypergeometric test (rawP), and p value …
Wikipathways pathway----Oxidative Stress----WP408
C=30;O=3;E=0.16;R=19.00;rawP=0.0005;adjP=0.0046
GPX3	NA	2878	ENSG00000211445	GPX3	glutathione peroxidase 3 (plasma)
SOD3	NA	6649	ENSG00000109610	SOD3	superoxide dismutase 3, extracellular
HMOX1	NA	3162	ENSG00000100292	HMOX1	heme oxygenase (decycling) 1
Wikipathways pathway----Complement and Coagulation Cascades----WP558
C=51;O=4;E=0.27;R=14.90;rawP=0.0002;adjP=0.0046
PROS1	NA	5627	ENSG00000184500	PROS1	protein S (alpha)
SERPING1	NA	710	ENSG00000149131	SERPING1	serpin peptidase inhibitor, clade G (C1 inhibitor), member 1
PLAU	NA	5328	ENSG00000122861	PLAU	plasminogen activator, urokinase
F2R	NA	2149	ENSG00000181104	F2R	coagulation factor II (thrombin) receptor
Wikipathways pathway----Matrix Metalloproteinases----WP129
C=31;O=3;E=0.16;R=18.39;rawP=0.0006;adjP=0.0046
MMP12	NA	4321	NULL	MMP12	matrix metallopeptidase 12 (macrophage elastase)
MMP10	NA	4319	ENSG00000166670	MMP10	matrix metallopeptidase 10 (stromelysin 2)
MMP24	NA	10893	ENSG00000125966	MMP24	matrix metallopeptidase 24 (membrane-inserted)
Wikipathways pathway----Prostaglandin Synthesis and Regulation----WP98
C=31;O=3;E=0.16;R=18.39;rawP=0.0006;adjP=0.0046
EDNRB	NA	1910	ENSG00000136160	EDNRB	endothelin receptor type B
PTGS1	NA	5742	ENSG00000095303	PTGS1	prostaglandin-endoperoxide synthase 1 (prostaglandin G/H synthase and cyclooxygenase)
HSD11B1	NA	3290	ENSG00000117594	HSD11B1	hydroxysteroid (11-beta) dehydrogenase 1
Wikipathways pathway----Selenium Pathway----WP15
C=108;O=5;E=0.57;R=8.80;rawP=0.0003;adjP=0.0046
PTGS1	NA	5742	ENSG00000095303	PTGS1	prostaglandin-endoperoxide synthase 1 (prostaglandin G/H synthase and cyclooxygenase)
GPX3	NA	2878	ENSG00000211445	GPX3	glutathione peroxidase 3 (plasma)
SOD3	NA	6649	ENSG00000109610	SOD3	superoxide dismutase 3, extracellular
IL6	NA	3569	ENSG00000136244	IL6	interleukin 6 (interferon, beta 2)
KYNU	NA	8942	ENSG00000115919	KYNU	kynureninase
Wikipathways pathway----Nuclear receptors in lipid metabolism and toxicity----WP299
C=42;O=3;E=0.22;R=13.57;rawP=0.0014;adjP=0.0076
ABCC3	NA	8714	ENSG00000108846	ABCC3	ATP-binding cassette, sub-family C (CFTR/MRP), member 3
ABCB4	NA	5244	ENSG00000005471	ABCB4	ATP-binding cassette, sub-family B (MDR/TAP), member 4
ABCB1	NA	5243	ENSG00000085563	ABCB1	ATP-binding cassette, sub-family B (MDR/TAP), member 1
Wikipathways pathway----Codeine and morphine metabolism----WP1604
C=10;O=2;E=0.05;R=38.00;rawP=0.0012;adjP=0.0076
ABCC3	NA	8714	ENSG00000108846	ABCC3	ATP-binding cassette, sub-family C (CFTR/MRP), member 3
ABCB1	NA	5243	ENSG00000085563	ABCB1	ATP-binding cassette, sub-family B (MDR/TAP), member 1
Wikipathways pathway----Myometrial Relaxation and Contraction Pathways----WP289
C=162;O=5;E=0.85;R=5.86;rawP=0.0017;adjP=0.0081
PDE4D	NA	5144	ENSG00000113448	PDE4D	phosphodiesterase 4D, cAMP-specific
CORIN	NA	10699	ENSG00000145244	CORIN	corin, serine peptidase
IL6	NA	3569	ENSG00000136244	IL6	interleukin 6 (interferon, beta 2)
ADCY2	NA	108	ENSG00000078295	ADCY2	adenylate cyclase 2 (brain)
IGFBP5	NA	3488	ENSG00000115461	IGFBP5	insulin-like growth factor binding protein 5
