# Supplementary material for: Genome-wide RNA-Sequencing analysis identifies a distinct fibrosis gene signature in the conjunctiva after glaucoma surgery
Source: Sci Rep. 2017 Jul 17;7:5644. doi: 10.1038/s41598-017-05780-5 (PMC5514109; doi:10.1038/s41598-017-05780-5)
Supplement: Supplementary file 10 — S9 [file 41598_2017_5780_MOESM10_ESM.xls]

## Sheet: cythia_clusts_table.csv
Cluster	EnsemblID	Gene	Fold change (FF vs NF)	padj
1	ENSG00000197696	NMB	-1.72144	3.36e-06
1	ENSG00000069482	GAL	-1.81573	0.0456859
1	ENSG00000119714	GPR68	-2.24471	0.0694334
1	ENSG00000135744	AGT	-2.69832	0.0885915
1	ENSG00000173175	ADCY5	-0.859365	0.0242443
1	ENSG00000116741	RGS2	-1.11115	0.0520721
1	ENSG00000184160	ADRA2C	-2.08237	0.00757387
1	ENSG00000136160	EDNRB	-1.76982	0.0408929
1	ENSG00000164850	GPER1	-0.588812	0.0286915
1	ENSG00000181104	F2R	-1.06796	0.0211128
1	ENSG00000078295	ADCY2	-4.44652	0.0371467
1	ENSG00000151882	CCL28	-2.15579	3.36e-06
1	ENSG00000170989	S1PR1	-1.34706	0.010632
2	ENSG00000206384	COL6A6	-2.88876	0.00084811
2	ENSG00000091409	ITGA6	-0.911386	0.0199196
2	ENSG00000139626	ITGB7	-1.09554	0.0702294
2	ENSG00000196878	LAMB3	-0.929181	0.054205
2	ENSG00000029559	IBSP	-5.16307	0.00661625
2	ENSG00000169231	THBS3	-0.634349	0.0324449
2	ENSG00000259753		-1.07674	0.0885005
2	ENSG00000105855	ITGB8	-0.696516	0.0888207
2	ENSG00000135424	ITGA7	-1.37772	0.0268033
2	ENSG00000105664	COMP	-2.27608	0.0124642
2	ENSG00000259207	ITGB3	-1.07674	0.0885005
3	ENSG00000157227	MMP14	-0.622979	0.0509993
3	ENSG00000068078	FGFR3	-1.22246	0.0194629
3	ENSG00000149131	SERPING1	-1.50553	0.0310206
3	ENSG00000140285	FGF7	-1.36247	0.0529685
3	ENSG00000157404	KIT	-2.25036	0.0623444
3	ENSG00000119630	PGF	-2.64741	0.000243254
3	ENSG00000179776	CDH5	-3.31676	0.0929533
3	ENSG00000173511	VEGFB	-0.530166	0.0512534
3	ENSG00000118971	CCND2	-2.42904	0.0926218
3	ENSG00000026103	FAS	-0.6307	6.41e-07
3	ENSG00000119699	TGFB3	-1.11853	0.0911191
3	ENSG00000049130	KITLG	-0.935473	0.0073563
3	ENSG00000196549	MME	-1.7161	0.060745
3	ENSG00000184500	PROS1	-1.50173	0.00331046
3	ENSG00000197766	CFD	-2.1763	0.020433
3	ENSG00000038427	VCAN	-0.858791	0.0853814
3	ENSG00000106809	OGN	-3.91639	0.0636427
3	ENSG00000120885	CLU	-1.32952	0.0738801
3	ENSG00000136235	GPNMB	-0.936778	0.0100314
3	ENSG00000007062	PROM1	-3.88694	0.0690648
3	ENSG00000122176	FMOD	-1.32769	0.0868618
3	ENSG00000174684	B4GAT1	-0.526993	0.0687551
3	ENSG00000188783	PRELP	-1.92345	0.0335473
3	ENSG00000174059	CD34	-3.88225	0.00248337
3	ENSG00000087245	MMP2	-0.760001	0.0512534
3	ENSG00000157766	ACAN	-3.62579	0.0885915
3	ENSG00000149294	NCAM1	-4.74527	0.00456356
4	ENSG00000164543	STK17A	-0.542232	0.0153541
4	ENSG00000116991	SIPA1L2	2.06543	0.0402842
4	ENSG00000070731	ST6GALNAC2	1.55247	0.0289728
4	ENSG00000145362	ANK2	-0.961607	0.0558617
4	ENSG00000148180	GSN	-1.17077	0.0460515
4	ENSG00000112320	SOBP	-1.60586	0.00834013
4	ENSG00000158373	HIST1H2BD	-0.517563	0.0829209
4	ENSG00000171219	CDC42BPG	-0.803447	0.0506751
4	ENSG00000184232	OAF	-0.656211	0.0207933
4	ENSG00000135378	PRRG4	-2.14458	9.83e-07
4	ENSG00000177363	LRRN4CL	-1.74573	0.0085296
4	ENSG00000008118	CAMK1G	-2.66188	0.0450804
4	ENSG00000251537		0.65272	0.0614322
4	ENSG00000121440	PDZRN3	-0.838548	0.00602685
4	ENSG00000106392	C1GALT1	-0.745042	0.0364411
4	ENSG00000124635	HIST1H2BJ	-0.840145	0.0682188
4	ENSG00000203867	RBM20	2.33946	0.0742066
4	ENSG00000161544	CYGB	-1.98376	0.0880625
4	ENSG00000114631	PODXL2	-0.914156	0.0402842
4	ENSG00000197046	SIGLEC15	-1.57745	0.0176849
4	ENSG00000132185	FCRLA	-1.2304	0.0265491
4	ENSG00000149380	P4HA3	-1.44236	0.00194658
4	ENSG00000166340	TPP1	-0.607577	0.0690648
4	ENSG00000122861	PLAU	-1.42938	0.0131397
4	ENSG00000244255		-1.4941	0.0731249
4	ENSG00000116729	WLS	-0.869981	0.0168218
4	ENSG00000115325	DOK1	-0.976005	0.00326491
4	ENSG00000171819	ANGPTL7	-1.81539	0.0954059
4	ENSG00000135750	KCNK1	-1.13786	0.0386208
4	ENSG00000197106	SLC6A17	-1.52288	0.00603612
4	ENSG00000100095	SEZ6L	1.86099	0.0788767
4	ENSG00000161243	FBXO27	-0.95066	0.0153541
4	ENSG00000244242	IFITM10	-0.643607	0.0407743
4	ENSG00000170369	CST2	-3.36212	0.0456859
4	ENSG00000081913	PHLPP1	-1.35322	0.0174416
4	ENSG00000084710	EFR3B	-1.19276	0.0227726
4	ENSG00000149090	PAMR1	-1.12505	0.0697096
4	ENSG00000203780	FANK1	-1.64963	0.0073563
4	ENSG00000164050	PLXNB1	-0.965173	0.00334782
4	ENSG00000164056	SPRY1	-1.66685	0.0247444
4	ENSG00000054983	GALC	-0.678526	0.0237079
4	ENSG00000146250	PRSS35	-1.71692	0.0502683
4	ENSG00000077942	FBLN1	-1.01407	0.0479393
4	ENSG00000184792	OSBP2	-1.65115	0.000591789
4	ENSG00000117155	SSX2IP	-1.22464	0.000367779
4	ENSG00000136999	NOV	-1.37431	0.0198038
4	ENSG00000121064	SCPEP1	-0.719011	0.062886
4	ENSG00000106125	FAM188B	-1.06289	0.0102901
4	ENSG00000064195	DLX3	-3.5546	0.00797071
4	ENSG00000141338	ABCA8	-3.12252	0.0264364
4	ENSG00000128422	KRT17	3.35509	0.0198038
4	ENSG00000136531	SCN2A	-1.17641	0.0561419
4	ENSG00000138696	BMPR1B	-1.12184	0.0473343
4	ENSG00000114854	TNNC1	-2.62737	0.00948308
4	ENSG00000146054	TRIM7	1.39754	0.0168218
4	ENSG00000157653	C9orf43	-0.799493	0.0622821
4	ENSG00000126549	STATH	-7.58832	0.0287023
4	ENSG00000075914	EXOSC7	-1.2072	0.0152258
4	ENSG00000124749	COL21A1	-3.15709	0.0835048
4	ENSG00000243137	PSG4	-3.49557	0.00271118
4	ENSG00000260851		-0.644805	0.0242443
4	ENSG00000243649	CFB	-1.4941	0.0731249
4	ENSG00000116157	GPX7	0.590035	0.0550253
4	ENSG00000137266	SLC22A23	-0.522392	0.0868618
4	ENSG00000018408	WWTR1	-0.539529	0.000334756
4	ENSG00000129353	SLC44A2	-0.631985	0.0405228
4	ENSG00000065320	NTN1	-1.71738	0.0569155
4	ENSG00000128274	A4GALT	-1.34479	0.0408929
4	ENSG00000147853	AK3	-0.538357	0.00866031
4	ENSG00000107821	KAZALD1	-1.47831	0.0550253
4	ENSG00000129636	ITFG1	-0.538792	0.0443491
4	ENSG00000138449	SLC40A1	-2.15381	0.0087689
4	ENSG00000057704	TMCC3	-2.33451	0.050247
4	ENSG00000131386	GALNT15	-2.35916	0.00221422
4	ENSG00000175426	PCSK1	-2.42527	0.0101805
4	ENSG00000131389	SLC6A6	0.515372	0.0114429
4	ENSG00000137868	STRA6	1.4668	0.0781965
4	ENSG00000173567	ADGRF3	-0.919834	0.0198038
4	ENSG00000164976	KIAA1161	-0.589238	0.0666436
4	ENSG00000128510	CPA4	1.31737	0.0176849
4	ENSG00000163637	PRICKLE2	-0.752989	0.0405228
4	ENSG00000184557	SOCS3	-0.501069	0.0237079
4	ENSG00000113212	PCDHB7	-2.79839	0.00665473
4	ENSG00000100626	GALNT16	-2.01633	0.00574151
4	ENSG00000167083	GNGT2	-5.46943	0.0958618
4	ENSG00000137501	SYTL2	-1.37114	0.00574151
4	ENSG00000136960	ENPP2	-1.48432	0.0698129
4	ENSG00000123094	RASSF8	-0.524511	0.00194658
4	ENSG00000030582	GRN	-0.558736	0.0926218
4	ENSG00000182704	TSKU	-0.664683	0.0806934
4	ENSG00000132464	ENAM	-1.4252	0.0830434
4	ENSG00000159200	RCAN1	-0.709572	0.0023864
4	ENSG00000164241	C5orf63	-0.511236	0.0265491
4	ENSG00000185187	SIGIRR	0.631695	0.0929679
4	ENSG00000189001	SBSN	-1.51275	0.0660278
4	ENSG00000166278	C2	-1.4941	0.0731249
4	ENSG00000162804	SNED1	-1.35987	0.0378504
4	ENSG00000163251	FZD5	-1.25315	0.0375899
4	ENSG00000104763	ASAH1	-0.782726	0.0812408
4	ENSG00000133816	MICAL2	0.836675	0.055322
4	ENSG00000153132	CLGN	-2.9013	3.24e-05
4	ENSG00000241644	INMT	-1.06289	0.0102901
4	ENSG00000177989	ODF3B	0.611741	0.00995351
4	ENSG00000101605	MYOM1	-2.00902	0.027572
4	ENSG00000099785	MARCH2	-0.681031	0.033727
4	ENSG00000198795	ZNF521	-1.54347	0.0326238
4	ENSG00000072201	LNX1	-1.5773	0.0972344
4	ENSG00000223802	CERS1	-1.46499	0.00402172
4	ENSG00000041353	RAB27B	-1.41219	0.0242443
4	ENSG00000004799	PDK4	-3.09047	0.0479418
4	ENSG00000005189		-0.517866	0.0366811
4	ENSG00000166897	ELFN2	1.70822	0.0402842
4	ENSG00000187210	GCNT1	-1.05462	0.0324449
4	ENSG00000169239	CA5B	-0.66875	0.0186233
4	ENSG00000008196	TFAP2B	1.49254	0.0866114
4	ENSG00000125827	TMX4	-0.575781	0.000334756
4	ENSG00000079215	SLC1A3	-2.66494	0.0176849
4	ENSG00000136541	ERMN	1.8042	0.0153541
4	ENSG00000250644		-0.643607	0.0407743
4	ENSG00000156381	ANKRD9	-0.507056	0.0463788
4	ENSG00000154133	ROBO4	-1.46259	0.0569155
4	ENSG00000134569	LRP4	-1.01449	0.00402172
4	ENSG00000188859	FAM78B	2.22756	0.0138263
4	ENSG00000173436	MINOS1	-0.522802	0.062886
4	ENSG00000171951	SCG2	-3.82069	3.36e-06
4	ENSG00000003989	SLC7A2	1.977	0.0936911
4	ENSG00000140545	MFGE8	-1.03834	0.0123536
4	ENSG00000151320	AKAP6	-1.07283	0.0926218
4	ENSG00000203772	SPRN	-0.660535	0.00495716
4	ENSG00000178235	SLITRK1	-2.73595	0.0601794
4	ENSG00000196776	CD47	-0.522211	0.00270027
4	ENSG00000104447	TRPS1	-0.748368	0.0254483
4	ENSG00000143382	ADAMTSL4	-1.65063	0.0405942
4	ENSG00000120875	DUSP4	-1.70609	0.0618111
4	ENSG00000198846	TOX	1.36223	0.000590956
4	ENSG00000244694	PTCHD4	-2.23084	0.0713638
4	ENSG00000205213	LGR4	-0.798929	0.0469142
4	ENSG00000150551	LYPD1	2.39156	0.0263948
4	ENSG00000266964	FXYD1	-2.1078	0.0396108
4	ENSG00000138134	STAMBPL1	-1.07365	0.00706265
4	ENSG00000092036	HAUS4	0.568019	0.00116306
4	ENSG00000164106	SCRG1	-3.81145	0.0839919
4	ENSG00000117643	MAN1C1	-2.11459	0.01706
4	ENSG00000164663	USP49	0.502804	0.0112828
4	ENSG00000242715	CCDC169	-1.6234	0.00402172
4	ENSG00000122877	EGR2	-1.10323	0.0829267
4	ENSG00000240583	AQP1	-1.06289	0.0102901
4	ENSG00000145569	FAM105A	-1.9486	0.0180196
4	ENSG00000085276	MECOM	-3.63005	0.000692893
4	ENSG00000151117	TMEM86A	-0.895577	0.0463788
4	ENSG00000187605	TET3	1.00971	0.00144214
4	ENSG00000170801	HTRA3	-1.62454	0.062886
4	ENSG00000100302	RASD2	-3.08513	0.000317028
4	ENSG00000146006	LRRTM2	-1.94788	0.00968457
4	ENSG00000105509	HAS1	-3.95252	0.0176849
4	ENSG00000178860	MSC	0.714574	0.0190001
4	ENSG00000002745	WNT16	-2.73641	0.0131162
4	ENSG00000117461	PIK3R3	-0.620021	0.0926218
4	ENSG00000149575	SCN2B	-2.64266	0.0687551
4	ENSG00000163590	PPM1L	-1.15988	0.000138053
4	ENSG00000221926	TRIM16	0.65272	0.0614322
4	ENSG00000168405	CMAHP	-1.17684	0.0201537
4	ENSG00000115919	KYNU	-2.55333	0.0447291
4	ENSG00000144369	FAM171B	-0.590324	0.00978807
4	ENSG00000073670	ADAM11	-0.970698	0.0153541
4	ENSG00000108798	ABI3	-5.70274	0.00214063
4	ENSG00000112964	GHR	-0.729894	0.0726015
4	ENSG00000141441	GAREM1	-0.915714	0.00569928
4	ENSG00000164061	BSN	-0.895474	0.0687551
4	ENSG00000188394	GPR21	-0.617658	0.0933937
4	ENSG00000141837	CACNA1A	-1.38323	0.0815694
4	ENSG00000250424		-1.06289	0.0102901
4	ENSG00000198624	CCDC69	-1.07876	0.0122181
4	ENSG00000152782	PANK1	0.571594	0.0485884
4	ENSG00000181418	DDN	1.24281	0.0877165
4	ENSG00000171877	FRMD5	-1.14394	0.0325282
4	ENSG00000129128	SPCS3	-0.504835	0.00673974
4	ENSG00000162409	PRKAA2	-0.951854	0.0636427
4	ENSG00000120324	PCDHB10	-1.4968	0.0460861
4	ENSG00000197121	PGAP1	-0.574444	0.000303567
4	ENSG00000125772	GPCPD1	-0.596571	0.0405228
4	ENSG00000115165	CYTIP	2.55569	0.033727
4	ENSG00000108381	ASPA	-2.09454	0.0775105
4	ENSG00000221818	EBF2	-3.59816	0.00412421
4	ENSG00000197903	HIST1H2BK	-0.746144	0.0884218
4	ENSG00000205403	CFI	-2.27024	0.0791935
4	ENSG00000118939	UCHL3	-0.652743	0.0430072
4	ENSG00000101265	RASSF2	-1.3425	0.0341635
4	ENSG00000113448	PDE4D	-1.34313	0.00400459
4	ENSG00000171992	SYNPO	1.19543	0.033727
4	ENSG00000187151	ANGPTL5	-4.20233	0.00614414
4	ENSG00000115461	IGFBP5	-1.97936	0.00194658
4	ENSG00000140511	HAPLN3	-1.8462	0.0287895
4	ENSG00000127418	FGFRL1	-0.575864	0.0342904
4	ENSG00000204257	HLA-DMA	-1.40998	0.037691
4	ENSG00000130477	UNC13A	-2.88549	0.0991525
4	ENSG00000127954	STEAP4	-5.44286	0.0929679
4	ENSG00000107560	RAB11FIP2	-0.643119	0.0287023
4	ENSG00000131471	AOC3	-2.37303	0.0830434
4	ENSG00000206052	DOK6	-0.912513	0.0510441
4	ENSG00000148053	NTRK2	-2.53395	0.027572
4	ENSG00000169495	HTRA4	-2.85076	0.0355366
4	ENSG00000172955	ADH6	1.55867	0.0513666
4	ENSG00000179163	FUCA1	-1.11082	0.0118033
4	ENSG00000123689	G0S2	-2.53679	0.0219302
4	ENSG00000204381	LAYN	-0.573984	0.0215806
4	ENSG00000136111	TBC1D4	-0.822008	0.023508
4	ENSG00000070759	TESK2	-0.646402	0.0952862
4	ENSG00000198478	SH3BGRL2	-0.507044	0.0548163
4	ENSG00000167642	SPINT2	-1.95565	0.0430072
4	ENSG00000082196	C1QTNF3	-0.896017	0.00968769
4	ENSG00000111834	RSPH4A	-0.953296	0.0988994
4	ENSG00000064205	WISP2	-3.13412	0.00948308
4	ENSG00000178343	SHISA3	-2.65982	0.0520721
4	ENSG00000011454	RABGAP1	-0.617658	0.0933937
4	ENSG00000143153	ATP1B1	-0.804392	0.0265491
4	ENSG00000142102	ATHL1	0.716924	0.0215806
4	ENSG00000163815	CLEC3B	-1.2072	0.0152258
4	ENSG00000054392	HHAT	-0.860504	0.00415041
4	ENSG00000198835	GJC2	-1.39847	0.00602685
4	ENSG00000163131	CTSS	-1.77565	0.00402172
4	ENSG00000131773	KHDRBS3	0.671204	0.0858664
4	ENSG00000169126	ARMC4	-1.46031	0.0085296
4	ENSG00000145990	GFOD1	-0.724142	0.00982881
4	ENSG00000072041	SLC6A15	-1.69202	0.0384145
4	ENSG00000163710	PCOLCE2	-1.49941	0.0926218
4	ENSG00000185924	RTN4RL1	-1.67387	0.0550253
4	ENSG00000140391	TSPAN3	-0.558655	0.0796521
4	ENSG00000137834	SMAD6	-0.821041	0.0798806
4	ENSG00000095587	TLL2	-2.39971	0.0047569
4	ENSG00000117984	CTSD	-0.643607	0.0407743
4	ENSG00000120669	SOHLH2	-1.6234	0.00402172
4	ENSG00000188811	NHLRC3	-0.668282	0.0456398
4	ENSG00000172031	EPHX4	-2.07591	0.022756
4	ENSG00000004838	ZMYND10	-1.31666	0.0375023
4	ENSG00000133739	LRRCC1	-0.528425	0.0312593
4	ENSG00000117594	HSD11B1	-4.11753	0.000256179
4	ENSG00000168209	DDIT4	1.23672	0.0903283
4	ENSG00000135677	GNS	-0.556967	0.011707
4	ENSG00000110900	TSPAN11	-1.46284	0.0983474
4	ENSG00000055211	GINM1	-0.58586	0.0614322
4	ENSG00000163624	CDS1	-2.03803	0.00285705
4	ENSG00000117600	PLPPR4	-1.5663	0.0759053
4	ENSG00000148344	PTGES	-1.39038	0.00543346
4	ENSG00000106780	MEGF9	-0.905971	0.0829267
4	ENSG00000138311	ZNF365	-0.810477	0.0331073
4	ENSG00000110195	FOLR1	-2.15153	0.0493583
4	ENSG00000006283	CACNA1G	-1.49661	0.0198475
4	ENSG00000185339	TCN2	-1.19961	0.0194629
4	ENSG00000186862	PDZD7	-0.993817	0.0951126
4	ENSG00000110693	SOX6	-1.98066	0.004452
4	ENSG00000109452	INPP4B	-1.14675	0.00731255
4	ENSG00000167861	HID1	1.81397	0.0247195
4	ENSG00000166292	TMEM100	-1.60074	0.0751035
4	ENSG00000141576	RNF157	-1.18667	0.0821131
4	ENSG00000118849	RARRES1	-1.53008	0.0697096
4	ENSG00000148803	FUOM	0.685084	0.0138229
4	ENSG00000119514	GALNT12	-1.62011	0.0489024
4	ENSG00000138166	DUSP5	-1.03414	0.000334756
4	ENSG00000103175	WFDC1	2.52398	0.0573332
4	ENSG00000197381	ADARB1	0.892283	0.0605749
4	ENSG00000165030	NFIL3	-0.646577	0.0698129
4	ENSG00000241322	CDRT1	0.65272	0.0614322
4	ENSG00000161860	SYCE2	-0.662834	0.09643
4	ENSG00000182107	TMEM30B	-2.19533	0.00084811
4	ENSG00000168917	SLC35G2	-0.657048	0.010087
4	ENSG00000082397	EPB41L3	-1.86642	4.26e-06
4	ENSG00000132938	MTUS2	-1.57902	0.027572
4	ENSG00000174808	BTC	-2.72695	0.0666285
4	ENSG00000160097	FNDC5	-1.88675	0.00569928
4	ENSG00000136158	SPRY2	-0.851983	0.00641736
4	ENSG00000136153	LMO7	-0.652743	0.0430072
4	ENSG00000158258	CLSTN2	-2.35541	0.0747233
4	ENSG00000088808	PPP1R13B	0.797592	0.0147521
4	ENSG00000178226	PRSS36	-0.872161	0.0697096
4	ENSG00000123989	CHPF	-0.681914	0.0718817
4	ENSG00000185585	OLFML2A	-1.29133	0.0434319
4	ENSG00000090581	GNPTG	-0.642886	0.0564812
4	ENSG00000211445	GPX3	-2.60822	0.000373543
4	ENSG00000173868	PHOSPHO1	-3.38677	0.00443833
4	ENSG00000125966	MMP24	-1.43547	0.00767136
4	ENSG00000231672	DIRC3	-1.55549	0.0648384
4	ENSG00000174669	SLC29A2	-1.10337	0.00948308
4	ENSG00000158321	AUTS2	-0.831396	0.0707957
4	ENSG00000186765	FSCN2	-0.99263	0.099814
4	ENSG00000154217	PITPNC1	-1.11141	0.0111498
4	ENSG00000064886	CHI3L2	-4.67613	0.00285705
4	ENSG00000166548	TK2	-0.644805	0.0242443
4	ENSG00000196517	SLC6A9	1.08282	0.0766025
4	ENSG00000198707	CEP290	-0.57701	0.000367779
4	ENSG00000116254	CHD5	-1.32062	0.0489606
4	ENSG00000116701	NCF2	-1.87631	0.0202581
4	ENSG00000113273	ARSB	-1.0251	0.0263854
4	ENSG00000185808	PIGP	-0.516397	0.0366811
4	ENSG00000137441	FGFBP2	-3.88694	0.0690648
4	ENSG00000119938	PPP1R3C	-1.2262	0.0405407
4	ENSG00000103811	CTSH	-1.49248	0.0399688
4	ENSG00000128536	CDHR3	-1.02937	0.0405942
4	ENSG00000162490	DRAXIN	-2.12571	0.0325656
4	ENSG00000145779	TNFAIP8	0.619482	0.057596
4	ENSG00000069020	MAST4	-0.778991	0.000132636
4	ENSG00000178852	EFCAB13	-1.07674	0.0885005
4	ENSG00000150540	HNMT	-1.4578	0.00280058
4	ENSG00000242574	HLA-DMB	-1.40998	0.037691
4	ENSG00000128872	TMOD2	-0.562262	0.00608134
4	ENSG00000221890	NPTXR	-1.05862	0.0370293
4	ENSG00000117477	CCDC181	-1.34918	0.0694334
4	ENSG00000100292	HMOX1	-1.07344	0.0473218
4	ENSG00000006432	MAP3K9	-1.35518	0.0405228
4	ENSG00000085552	IGSF9	-1.69244	0.0926218
4	ENSG00000095303	PTGS1	-2.20887	4.59e-05
4	ENSG00000168427	KLHL30	-1.83266	0.0489024
4	ENSG00000166394	CYB5R2	1.14665	0.0344629
4	ENSG00000166396	SERPINB7	-1.95631	0.0219302
4	ENSG00000182667	NTM	-1.41395	0.0558617
4	ENSG00000054938	CHRDL2	-4.50021	0.00270027
4	ENSG00000248993		-1.40998	0.037691
4	ENSG00000162746	FCRLB	-1.93374	0.000334756
4	ENSG00000132205	EMILIN2	-1.639	0.0276617
4	ENSG00000100979	PLTP	-0.983527	0.00358215
4	ENSG00000205002	AARD	-1.78023	0.0920766
4	ENSG00000188257	PLA2G2A	-4.85634	0.0931476
4	ENSG00000256043	CTSO	-0.944634	0.0879928
4	ENSG00000087076	HSD17B14	-1.09543	0.0444382
4	ENSG00000185633	NDUFA4L2	-2.21233	0.0209451
4	ENSG00000163536	SERPINI1	-2.94506	0.0112031
4	ENSG00000154556	SORBS2	-2.41859	0.0567343
4	ENSG00000004776	HSPB6	-1.25097	0.00602685
4	ENSG00000047457	CP	-3.2091	0.0313115
4	ENSG00000175352	NRIP3	-0.892617	0.027134
4	ENSG00000169908	TM4SF1	-1.15203	0.0903283
4	ENSG00000101210	EEF1A2	-1.87153	0.0455708
4	ENSG00000119508	NR4A3	-1.51753	0.0994157
4	ENSG00000157470	FAM81A	-1.16446	0.0926218
4	ENSG00000100100	PIK3IP1	-0.920239	0.0751416
4	ENSG00000144834	TAGLN3	-4.46909	0.00127476
4	ENSG00000173947	PIFO	-1.46016	0.0902458
4	ENSG00000185090	MANEAL	-0.555057	0.0931476
4	ENSG00000166670	MMP10	-4.04776	0.000256179
4	ENSG00000166676	TVP23A	-1.1375	0.0876629
4	ENSG00000082074	FYB	-3.38927	0.0926218
4	ENSG00000134548	SPX	-2.06577	0.0460861
4	ENSG00000167772	ANGPTL4	-1.50504	0.0369378
4	ENSG00000134013	LOXL2	0.777395	0.0945495
4	ENSG00000267748		-1.95565	0.0430072
4	ENSG00000106066	CPVL	-4.29677	0.0694371
4	ENSG00000173546	CSPG4	-0.605517	0.0636317
4	ENSG00000158104	HPD	-1.68506	0.0718817
4	ENSG00000151229	SLC2A13	-0.568094	0.0125714
4	ENSG00000116005	PCYOX1	-0.519627	0.0800527
4	ENSG00000133424	LARGE	-0.59708	0.0515552
4	ENSG00000121900	TMEM54	-0.586446	0.0370293
4	ENSG00000165899	OTOGL	-1.33304	0.093962
4	ENSG00000148288	GBGT1	0.504293	0.0660902
4	ENSG00000158445	KCNB1	-3.49406	0.0261051
4	ENSG00000088280	ASAP3	-0.912894	0.0813687
4	ENSG00000196312	MFSD14C	-0.522949	0.00280058
4	ENSG00000119655	NPC2	-0.742738	0.0134894
4	ENSG00000183668	PSG9	1.11358	0.072924
4	ENSG00000103742	IGDCC4	-1.97703	0.0537855
4	ENSG00000130592	LSP1	-5.37958	0.00458703
4	ENSG00000111666	CHPT1	-0.755807	0.00728043
4	ENSG00000145730	PAM	-0.930246	0.0203365
4	ENSG00000145736	GTF2H2	-0.70095	0.060745
4	ENSG00000154493	C10orf90	-1.32907	0.0537855
4	ENSG00000184347	SLIT3	-1.55767	0.0198038
4	ENSG00000139508	SLC46A3	-0.762758	0.0408929
4	ENSG00000141449	GREB1L	-3.2138	0.0153541
4	ENSG00000111696	NT5DC3	-0.66219	0.0211128
4	ENSG00000116690	PRG4	-5.63242	0.000599821
4	ENSG00000158747	NBL1	-0.522802	0.062886
4	ENSG00000145861	C1QTNF2	-1.03715	0.0124384
4	ENSG00000162772	ATF3	-0.838222	0.0386208
4	ENSG00000203722	RAET1G	-1.23713	0.0166839
4	ENSG00000172020	GAP43	-2.03777	0.000280631
4	ENSG00000203727	SAMD5	1.49097	0.0550253
4	ENSG00000174080	CTSF	-0.998967	0.0830434
4	ENSG00000109610	SOD3	-1.85898	0.000367779
4	ENSG00000130283	GDF1	-1.46499	0.00402172
4	ENSG00000185561	TLCD2	-0.6934	0.0873905
4	ENSG00000258986	TMEM179	-1.58163	0.0310206
4	ENSG00000025039	RRAGD	-1.69971	0.0750791
4	ENSG00000111262	KCNA1	-8.11377	0.0228402
4	ENSG00000168214	RBPJ	-1.14497	0.0168218
4	ENSG00000108823	SGCA	-3.20211	0.00400459
4	ENSG00000224940	PRRT4	-3.38258	0.0488726
4	ENSG00000108950	FAM20A	-2.14306	0.0948514
4	ENSG00000152092	ASTN1	-4.99206	0.037691
4	ENSG00000118276	B4GALT6	-0.642035	0.00285705
4	ENSG00000113790	EHHADH	-0.531001	0.0368523
4	ENSG00000167992	VWCE	-1.75325	0.0122181
4	ENSG00000177628	GBA	-0.554753	0.0902458
4	ENSG00000006468	ETV1	-1.23873	0.0198038
4	ENSG00000161381	PLXDC1	-1.34497	0.0573332
4	ENSG00000089692	LAG3	1.2657	0.0926218
4	ENSG00000162998	FRZB	-1.5664	0.0261051
4	ENSG00000183801	OLFML1	-2.04871	0.0835048
4	ENSG00000049860	HEXB	-0.546613	0.041635
4	ENSG00000143162	CREG1	-0.720773	0.0690648
4	ENSG00000185664	PMEL	-1.4399	0.0208143
4	ENSG00000125618	PAX8	-1.75614	0.0895582
4	ENSG00000115841	RMDN2	-0.578627	0.0442411
4	ENSG00000108001	EBF3	-3.79692	0.00574151
4	ENSG00000170417	TMEM182	-0.671936	0.0943254
4	ENSG00000174871	CNIH2	-1.14936	0.00757387
4	ENSG00000109436	TBC1D9	-0.512576	0.00127476
4	ENSG00000102996	MMP15	-0.885087	0.00517937
4	ENSG00000138771	SHROOM3	0.554669	0.0600868
4	ENSG00000157483	MYO1E	-0.848292	4.59e-05
4	ENSG00000143816	WNT9A	-2.02878	0.0353884
4	ENSG00000167644	C19orf33	-1.95565	0.0430072
4	ENSG00000092068	SLC7A8	-0.972755	0.0813297
4	ENSG00000178445	GLDC	-2.15123	0.0232303
4	ENSG00000129646	QRICH2	0.717882	9.83e-07
4	ENSG00000136630	HLX	0.731	0.0265491
4	ENSG00000158220	ESYT3	-1.59044	0.00825687
4	ENSG00000137033	IL33	-4.31435	0.000508587
4	ENSG00000182185	RAD51B	-0.531996	0.00706265
4	ENSG00000143387	CTSK	-1.68038	0.000367779
4	ENSG00000167703	SLC43A2	-0.954637	0.030801
4	ENSG00000141738	GRB7	-1.22774	0.0775105
4	ENSG00000106034	CPED1	-0.814488	0.0861285
4	ENSG00000109794	FAM149A	-1.17476	0.0273591
4	ENSG00000102547	CAB39L	-0.830851	0.00250014
4	ENSG00000156113	KCNMA1	-0.754995	0.086161
4	ENSG00000103710	RASL12	-3.50885	0.0533316
4	ENSG00000116396	KCNC4	-0.63426	0.0929679
4	ENSG00000138190	EXOC6	0.734059	0.00334782
4	ENSG00000136859	ANGPTL2	-0.919153	0.0848675
4	ENSG00000138193	PLCE1	-1.41952	0.0393447
4	ENSG00000184374	COLEC10	1.34305	0.0682188
4	ENSG00000104881	PPP1R13L	1.1673	0.00296536
4	ENSG00000105711	SCN1B	-0.625684	0.0306079
4	ENSG00000104888	SLC17A7	-1.89861	0.0980367
4	ENSG00000221946	FXYD7	-2.1078	0.0396108
4	ENSG00000213967	ZNF726	-1.22728	0.0814769
4	ENSG00000130489	SCO2	0.611741	0.00995351
4	ENSG00000126878	AIF1L	-2.8327	0.00896433
4	ENSG00000112981	NME5	-1.09234	0.0976219
4	ENSG00000152402	GUCY1A2	-1.74656	0.0829267
4	ENSG00000184058	TBX1	-2.40546	0.0438804
4	ENSG00000100625	SIX4	-0.536015	0.0194096
4	ENSG00000183098	GPC6	-1.44987	0.0509993
4	ENSG00000107104	KANK1	-0.509567	0.0796521
4	ENSG00000106772	PRUNE2	-1.11503	0.0885915
4	ENSG00000033327	GAB2	-0.785423	0.0707866
4	ENSG00000242110	AMACR	-0.896017	0.00968769
4	ENSG00000111913	FAM65B	-2.99552	0.00127476
4	ENSG00000153531	ADPRHL1	-1.02082	0.00759542
4	ENSG00000151789	ZNF385D	-1.21957	0.0265491
4	ENSG00000086062	B4GALT1	-0.550239	0.024176
4	ENSG00000144455	SUMF1	-0.508028	0.0252007
4	ENSG00000132003	ZSWIM4	0.877288	0.00885276
4	ENSG00000166165	CKB	-1.6874	0.00285705
4	ENSG00000221955	SLC12A8	0.957254	0.0087689
4	ENSG00000109472	CPE	-1.12257	0.0168131
4	ENSG00000178104	PDE4DIP	-0.58177	0.0902458
4	ENSG00000180354	MTURN	-0.567916	0.0945495
4	ENSG00000146966	DENND2A	-1.79076	0.0311849
4	ENSG00000185432	METTL7A	-0.965478	0.030801
4	ENSG00000169255	B3GALNT1	-0.638664	0.0510441
5	ENSG00000120837	NFYB	0.552511	0.0222534
5	ENSG00000052802	MSMO1	0.611959	0.0794875
5	ENSG00000132196	HSD17B7	0.551523	0.0687551
5	ENSG00000113161	HMGCR	0.592148	0.0791935
5	ENSG00000116133	DHCR24	0.572476	0.0942894
5	ENSG00000167508	MVD	0.53991	0.0246405
5	ENSG00000112972	HMGCS1	0.663523	0.0788153
5	ENSG00000172893	DHCR7	0.535107	0.0355366
5	ENSG00000099194	SCD	0.681147	0.0945495
5	ENSG00000100889	PCK2	0.96463	0.0754765
5	ENSG00000186480	INSIG1	0.797535	0.0476949
5	ENSG00000110921	MVK	0.595488	0.0853814
6	ENSG00000185652	NTF3	1.75472	0.0311849
6	ENSG00000143355	LHX9	4.49633	0.0717233
6	ENSG00000131620	ANO1	2.15208	0.0931476
6	ENSG00000183696	UPP1	0.89085	0.0941946
6	ENSG00000165125	TRPV6	1.60067	0.0980398
6	ENSG00000143995	MEIS1	0.540307	0.0829267
6	ENSG00000130635	COL5A1	0.606244	0.0116793
6	ENSG00000197217	ENTPD4	0.777395	0.0945495
6	ENSG00000104856	RELB	1.09778	0.00113804
6	ENSG00000005471	ABCB4	2.92438	0.0083318
6	ENSG00000170390	DCLK2	0.716305	0.01706
6	ENSG00000106123	EPHB6	1.82438	0.00194658
6	ENSG00000139304	PTPRQ	1.46017	0.0194629
6	ENSG00000181019	NQO1	0.815659	0.0526986
6	ENSG00000175518	UBQLNL	1.02562	0.0941946
6	ENSG00000175198	PCCA	0.508854	0.000828068
6	ENSG00000169715	MT1E	0.540296	0.0877165
6	ENSG00000108846	ABCC3	1.14032	0.0125714
6	ENSG00000118513	MYB	1.86739	0.00280058
6	ENSG00000204305	AGER	0.730041	0.0662557
6	ENSG00000114315	HES1	0.909113	0.0190001
6	ENSG00000025708	TYMP	0.611741	0.00995351
6	ENSG00000168237	GLYCTK	0.51289	0.0489606
6	ENSG00000048540	LMO3	3.19031	0.00250014
6	ENSG00000169242	EFNA1	2.41892	0.0385753
6	ENSG00000151702	FLI1	0.507527	0.00757387
6	ENSG00000183421	RIPK4	1.71549	0.0203365
6	ENSG00000112561	TFEB	0.667236	0.022756
6	ENSG00000182742	HOXB4	2.45687	0.0825498
6	ENSG00000160796	NBEAL2	0.519616	0.0081477
6	ENSG00000196110	ZNF699	0.533425	0.0600581
6	ENSG00000065054	SLC9A3R2	0.863463	0.0331008
6	ENSG00000185507	IRF7	0.533897	0.0973205
6	ENSG00000101162	TUBB1	1.38366	0.0926218
6	ENSG00000143013	LMO4	0.502434	0.0227914
6	ENSG00000136244	IL6	1.60559	0.000307238
6	ENSG00000137193	PIM1	0.573732	0.0151702
6	ENSG00000095015	MAP3K1	0.561838	0.0929533
6	ENSG00000177125	ZBTB34	0.502606	0.0106541
6	ENSG00000146232	NFKBIE	0.765371	0.0697096
6	ENSG00000176842	IRX5	0.508348	0.0594177
6	ENSG00000198286	CARD11	1.87724	0.0634683
6	ENSG00000128052	KDR	3.02658	0.0994157
6	ENSG00000198300	PEG3	1.28727	0.0687551
6	ENSG00000085563	ABCB1	2.68933	0.0087689
6	ENSG00000145244	CORIN	1.67458	0.0473343
6	ENSG00000213199	ASIC3	0.663376	0.0895582
6	ENSG00000182199	SHMT2	0.509488	0.0652322
6	ENSG00000173917	HOXB2	1.41486	0.0543439
6	ENSG00000125965	GDF5	1.2515	0.0851341
6	ENSG00000123240	OPTN	0.504761	0.000429992
6	ENSG00000129474	AJUBA	0.568019	0.00116306
6	ENSG00000143878	RHOB	0.735932	0.00261082
6	ENSG00000141052	MYOCD	3.51697	0.00574151
6	ENSG00000236609	ZNF853	1.77848	0.0385753
6	ENSG00000183386	FHL3	0.596077	0.0419277
6	ENSG00000133019	CHRM3	3.95922	0.0128512
6	ENSG00000128309	MPST	0.507394	0.0809856
6	ENSG00000160191	PDE9A	2.82429	0.0788153
6	ENSG00000112902	SEMA5A	1.32048	1.87e-07
6	ENSG00000177508	IRX3	1.05425	0.0487172
6	ENSG00000153253	SCN3A	4.03984	0.0434319
6	ENSG00000120093	HOXB3	2.45687	0.0825498
6	ENSG00000134684	YARS	0.519947	0.0468135
6	ENSG00000269699	ZIM2	1.28727	0.0687551
6	ENSG00000077150	NFKB2	0.584573	0.0134567
6	ENSG00000023445	BIRC3	1.836	0.0123536
6	ENSG00000164761	TNFRSF11B	0.800222	0.0112154
6	ENSG00000134259	NGF	0.559254	0.0513677
6	ENSG00000182901	RGS7	1.03071	0.0781965
6	ENSG00000105784	RUNDC3B	2.27109	0.0262633
6	ENSG00000108511	HOXB6	2.45687	0.0825498
